# Supplementary material for: Biodiversity seen through the perspective of insects: 10 simple rules on methodological choices and experimental design for genomic studies
Source: PeerJ. 2019 Apr 30;7:e6727. doi: 10.7717/peerj.6727 (PMC6499058; doi:10.7717/peerj.6727)
Supplement: Supplemental Information 1 — Our Literature Review was based on an unbiased search in Web of Science. More details can be found in the main text. [file peerj-07-6727-s001.txt]

PT	AU	BA	BE	GP	AF	BF	CA	TI	SO	SE	BS	LA	DT	CT	CY	CL	SP	HO	DE	ID	AB	C1	RP	EM	RI	OI	FU	FX	CR	NR	TC	Z9	U1	U2	PU	PI	PA	SN	EI	BN	J9	JI	PD	PY	VL	IS	PN	SU	SI
J	Mallott, EK; Malhi, RS; Garber, PA				Mallott, E. K.; Malhi, R. S.; Garber, P. A.			Brief Communication: High-Throughput Sequencing of Fecal DNA to Identify Insects Consumed by Wild Weddell's Saddleback Tamarins (Saguinus weddelli, Cebidae, Primates) in Bolivia	AMERICAN JOURNAL OF PHYSICAL ANTHROPOLOGY			English	Article						pyrosequencing; metagenomics; faunivory; primates; feeding ecology	PREY DNA; MITOCHONDRIAL-DNA; ARTHROPOD PREY; FUSCICOLLIS; DIET; MYSTAX; FECES; MONKEYS; CHIMPANZEES; PREDATION	The genus Saguinus represents a successful radiation of over 20 species of small-bodied New World monkeys. Studies of the tamarin diet indicate that insects and small vertebrates account for approximate to 16-45% of total feeding and foraging time, and represent an important source of lipids, protein, and metabolizable energy. Although tamarins are reported to commonly consume large-bodied insect…	[Mallott, E. K.; Malhi, R. S.; Garber, P. A.] Univ Illinois, Dept Anthropol, Urbana, IL 61801 USA; [Malhi, R. S.] Univ Illinois, Inst Genom Biol, Urbana, IL 61801 USA	Mallott, EK (reprint author), Univ Illinois, Dept Anthropol, 109 Davenport Hall,607 S Mathews Ave, Urbana, IL 61801 USA.	mallott2@illinois.edu		Malhi, Ripan/0000-0002-1484-0292; Mallott, Elizabeth/0000-0001-5446-8563				61	11	11	2	33	WILEY-BLACKWELL	HOBOKEN	111 RIVER ST, HOBOKEN 07030-5774, NJ USA	0002-9483	1096-8644		AM J PHYS ANTHROPOL	Am. J. Phys. Anthropol.	MAR	2015	156	3
J	Wallinger, C; Staudacher, K; Sint, D; Thalinger, B; Oehm, J; Juen, A; Traugott, M				Wallinger, Corinna; Staudacher, Karin; Sint, Daniela; Thalinger, Bettina; Oehm, Johannes; Juen, Anita; Traugott, Michael			Evaluation of an automated protocol for efficient and reliable DNA extraction of dietary samples	ECOLOGY AND EVOLUTION			English	Article						BioSprint; cetyltrimethylammonium bromide; DNA isolation; molecular gut content analysis; molecular scatology; trophic interactions	GUT-CONTENT-ANALYSIS; FOOD-WEB; MOLECULAR-DETECTION; SOIL INSECT; PCR ASSAYS; PREY; PREDATION; LINKS; PURIFICATION; SELECTION	Molecular techniques have become an important tool to empirically assess feeding interactions. The increased usage of next-generation sequencing approaches has stressed the need of fast DNA extraction that does not compromise DNA quality. Dietary samples here pose a particular challenge, as these demand high-quality DNA extraction procedures for obtaining the minute quantities of short-fragmented…	[Wallinger, Corinna; Staudacher, Karin; Sint, Daniela; Thalinger, Bettina; Oehm, Johannes; Juen, Anita; Traugott, Michael] Univ Innsbruck, Inst Ecol, Mt Agr Res Unit, Innsbruck, Austria	Wallinger, C (reprint author), Univ Innsbruck, Inst Ecol, Mt Agr Res Unit, Innsbruck, Austria.	corinna.wallinger@uibk.ac.at		Sint, Daniela/0000-0003-3387-4284; Wallinger, Corinna/0000-0002-7153-9690; Traugott, Michael/0000-0001-9719-5059; Thalinger, Bettina/0000-0001-9315-8648	ERA-Net BiodivERsA; FORMAS; Austrian Science Fund [I786]	ERA-Net BiodivERsA; FORMAS; Austrian Science Fund, Grant/Award Number: I786		45	2	2	2	19	WILEY	HOBOKEN	111 RIVER ST, HOBOKEN 07030-5774, NJ USA	2045-7758			ECOL EVOL	Ecol. Evol.	AUG	2017	7	16
J	Wood, JR; Holdaway, RJ; Orwin, KH; Morse, C; Bonner, KI; Davis, C; Bolstridge, N; Dickie, IA				Wood, Jamie R.; Holdaway, Robert J.; Orwin, Kate H.; Morse, Chris; Bonner, Karen I.; Davis, Carina; Bolstridge, Nicola; Dickie, Ian A.			No single driver of biodiversity: divergent responses of multiple taxa across land use types	ECOSPHERE			English	Article						animals; bacteria; biodiversity; community structure; DNA metabarcoding; fungi; intensification; land use; plants; soil	AGRICULTURAL INTENSIFICATION; SPECIES RICHNESS; MICROBIAL COMMUNITIES; CONSISTENT RESPONSES; GLOBAL BIODIVERSITY; FUNGAL COMMUNITIES; PLANT DIVERSITY; SOIL-PH; CONSERVATION; ABUNDANCE	Understanding the responses of biodiversity to different land use regimes is critical for managing biodiversity in the face of future land use change. However, there is still significant uncertainty around how consistent the responses of different taxonomic groups to land use change are. Here, we use a combination of high-throughput environmental DNA sequencing and traditional field-based survey …	[Wood, Jamie R.; Holdaway, Robert J.; Orwin, Kate H.; Morse, Chris; Bonner, Karen I.; Davis, Carina; Bolstridge, Nicola] Landcare Res, POB 69040, Lincoln 7640, New Zealand; [Dickie, Ian A.] Univ Canterbury, Sch Biol Sci, Bioprotect Res Ctr, Private Bag 4800, Christchurch 8140, New Zealand	Wood, JR (reprint author), Landcare Res, POB 69040, Lincoln 7640, New Zealand.	woodj@landcareresearch.co.nz			New Zealand Ministry of Business, Innovation and Employment [PROP-29430-ESI-LCR]	This research was funded by the New Zealand Ministry of Business, Innovation and Employment (PROP-29430-ESI-LCR). K. Drew, E. Hayman, S. Kruis, H. Maule, and G. Walls provided field assistance, and D. Park assisted with DNA analyses. We thank the landowners of the study sites. P. Bellingham provided helpful comments on the manuscript. JRW, RJH, and IAD designed the study; RJH, CM, KIB, and IAD un…		61	0	0	14	27	WILEY	HOBOKEN	111 RIVER ST, HOBOKEN 07030-5774, NJ USA	2150-8925			ECOSPHERE	Ecosphere	NOV	2017	8	11
J	Blanckenhorn, WU; Rohner, PT; Bernasconi, MV; Haugstetter, J; Buser, A				Blanckenhorn, Wolf U.; Rohner, Patrick T.; Bernasconi, Marco V.; Haugstetter, Johannes; Buser, Andres			Is qualitative and quantitative metabarcoding of dung fauna biodiversity feasible?	ENVIRONMENTAL TOXICOLOGY AND CHEMISTRY			English	Article						Biodiversity assessment; Barcode; Species detection; Survival; Taxonomic resolution	MITOCHONDRIAL-DNA SEQUENCES; INTERNATIONAL RING TEST; CHAIN-REACTION PRIMERS; VETERINARY PARASITICIDES; SCATHOPHAGIDAE DIPTERA; MOLECULAR SYSTEMATICS; IVERMECTIN RESIDUES; SPECIES-DIVERSITY; SEPSID FLIES; CATTLE DUNG	In biodiversity assessments, especially of small-bodied organisms for which taxonomic expertise is lacking, identification by genetic barcoding may be a cost-effective and efficient alternative to traditional identification of species by morphology, ecology, and behavior. The authors tested the feasibility and accuracy of such an approach using dung insects of practical relevance in ecotoxicologi…	[Blanckenhorn, Wolf U.; Rohner, Patrick T.; Bernasconi, Marco V.] Dept Evolutionary Biol & Environm Studies, Zurich, Switzerland; [Bernasconi, Marco V.] Nat Museum Luzern, Luzern, Switzerland; [Haugstetter, Johannes; Buser, Andres] Ecogen GmbH, Schlieren, Switzerland	Blanckenhorn, WU (reprint author), Dept Evolutionary Biol & Environm Studies, Zurich, Switzerland.	wolf.blanckenhorn@ieu.uzh.ch		Rohner, Patrick T./0000-0002-9840-1050	SwissBOL; German Umweltbundesamt (UBA); University of Zurich	We thank SwissBOL for funding the present study and the German Umweltbundesamt (UBA) and the University of Zurich for additional funding and continuing support.		59	7	7	1	32	WILEY	HOBOKEN	111 RIVER ST, HOBOKEN 07030-5774, NJ USA	0730-7268	1552-8618		ENVIRON TOXICOL CHEM	Environ. Toxicol. Chem.	AUG	2016	35	8
J	Zhang, F; Sun, XX; Zhang, XC; Zhang, S; Lu, J; Xia, YM; Huang, YH; Wang, XJ				Zhang, Fan; Sun, Xiao X.; Zhang, Xian C.; Zhang, Shuo; Lu, Jie; Xia, Yong M.; Huang, Yan H.; Wang, Xue J.			The interactions between gut microbiota and entomopathogenic fungi: a potential approach for biological control of Blattella germanica (L.)	PEST MANAGEMENT SCIENCE			English	Article						Blattella germanica; anti-entomopathogenic fungi assay; interactions; gut microbiota; biological control	FREE DESERT LOCUSTS; METARHIZIUM-ANISOPLIAE; BEAUVERIA-BASSIANA; SCHISTOCERCA-GREGARIA; DELPHACODES-KUSCHELI; INTESTINAL FLORA; GENOMIC ANALYSIS; DALBULUS-MAIDIS; BACTERIA; COCKROACH	BACKGROUNDMetarhizium anisopliae and Beauveria bassiana mainly infect insects through the cuticle; gut infection occasionally occurs. Micro-organisms existing in the gut may play a crucial role in the evolution and ecology of host defenses against fungal pathogens. To evaluate whether the gut bacteria participate in antifungal activity, and to determine their role in host protection, the interact…	[Wang, Xue J.] Shandong Ctr Control & Prevent, 16992 Jingshi Rd, Jinan 250014, Shandong, Peoples R China; [Zhang, Fan; Sun, Xiao X.; Zhang, Xian C.; Zhang, Shuo; Lu, Jie; Xia, Yong M.] Shandong Normal Univ, Coll Life Sci, Key Lab Anim Resistance Biol Shandong Prov, Jinan, Shandong, Peoples R China; [Huang, Yan H.] Food & Fermentat Engn Key Lab Shandong Prov, Jinan, Shandong, Peoples R China	Wang, XJ (reprint author), Shandong Ctr Control & Prevent, 16992 Jingshi Rd, Jinan 250014, Shandong, Peoples R China.	zhangfan0531@163.com		Zhang, fan/0000-0002-3281-6325	National Natural Science Foundation of China [81572027]; Shandong Province Medical and Health Science and Technology Development Program [2009HW055]; Shandong Provincial Natural Science Foundation [ZR2012CQ040]	This study was supported by the National Natural Science Foundation of China (81572027), Shandong Province Medical and Health Science and Technology Development Program (2009HW055) and Shandong Provincial Natural Science Foundation (ZR2012CQ040).		60	1	1	19	47	WILEY	HOBOKEN	111 RIVER ST, HOBOKEN 07030-5774, NJ USA	1526-498X	1526-4998		PEST MANAG SCI	Pest Manag. Sci.	FEB	2018	74	2
J	Malacrino, A; Schena, L; Campolo, O; Laudani, F; Mosca, S; Giunti, G; Strano, CP; Palmeri, V				Malacrino, Antonino; Schena, Leonardo; Campolo, Orlando; Laudani, Francesca; Mosca, Saveria; Giunti, Giulia; Strano, Cinzia Patricia; Palmeri, Vincenzo			A Metabarcoding Survey on the Fungal Microbiota Associated to the Olive Fruit Fly	MICROBIAL ECOLOGY			English	Article						454 Pyrosequencing; High-throughput sequencing; Bactrocera oleae; Cladosporium; Colletotrichum; Pseudocercospora	PARASITOID PSYTTALIA-CONCOLOR; BIOLOGICAL-CONTROL; BACTROCERA-OLEAE; ABUNDANCE DISTRIBUTIONS; MOLECULAR ANALYSIS; HIGH-THROUGHPUT; ANTHRACNOSE; COMMUNITIES; TREE; DIVERSITY	The occurrence of interaction between insects and fungi is interesting from an ecological point of view, particularly when these interactions involve insect pests and plant pathogens within an agroecosystem. In this study, we aimed to perform an accurate analysis on the fungal microbiota associated to Bactrocera oleae (Rossi) through a metabarcoding approach based on 454 pyrosequencing. From this…	[Malacrino, Antonino; Schena, Leonardo; Campolo, Orlando; Laudani, Francesca; Mosca, Saveria; Giunti, Giulia; Strano, Cinzia Patricia; Palmeri, Vincenzo] Univ Mediterranea Reggio Calabria, Dipartimento Agr, Reggio Di Calabria, Italy; [Malacrino, Antonino] Univ Palermo, Dipartimento Sci Agr & Forestali, Palermo, Italy	Schena, L (reprint author), Univ Mediterranea Reggio Calabria, Dipartimento Agr, Reggio Di Calabria, Italy.	lschena@unirc.it	Schena, Leonardo/A-7492-2018; Malacrino, Antonino/J-3652-2012	Schena, Leonardo/0000-0002-9737-2593; Malacrino, Antonino/0000-0002-0811-1229; GIUNTI, GIULIA/0000-0003-0258-6183	SAF@MED [PON a3_00016, PON PON03PE_00090_2]	This work was partially funded by SAF@MED (PON a3_00016)-PON Ricerca e competitivita 2007-2013 and PON PON03PE_00090_2 "Modelli sostenibili e nuove tecnologie per la valorizzazione delle olive e dell'olio extravergine di oliva prodotto in Calabria"-PON Ricerca e competitivita 2007-2013.		48	13	13	2	24	SPRINGER	NEW YORK	233 SPRING ST, NEW YORK, NY 10013 USA	0095-3628	1432-184X		MICROB ECOL	Microb. Ecol.	APR	2017	73	3
J	Fromont, C; Riegler, M; Cook, JM				Fromont, Caroline; Riegler, Markus; Cook, James M.			Relative Abundance and Strain Diversity in the Bacterial Endosymbiont Community of a Sap-Feeding Insect Across Its Native and Introduced Geographic Range	MICROBIAL ECOLOGY			English	Article						Endosymbiont; Geography; Carsonella; Wolbachia; Psyllid	BAYESIAN PHYLOGENETIC INFERENCE; INFECTION DENSITY; WOLBACHIA DENSITY; ACYRTHOSIPHON-PISUM; RHAGOLETIS-CERASI; HOST GENOTYPE; SEQUENCE DATA; PEA APHID; 16S RDNA; POPULATIONS	Most insects are associated with bacterial symbionts. The bacterial diversity and community composition within hosts may play an important role in shaping insect population biology, ecology and evolution. We focussed on the bacterial microbiome of the Australian fig homotomid Mycopsylla fici (Hemiptera: Psylloidea), which can cause defoliation of its only host tree, Ficus macrophylla. This sap-fe…	[Fromont, Caroline; Riegler, Markus; Cook, James M.] Western Sydney Univ, Hawkesbury Inst Environm, Locked Bag 1797, Penrith, NSW 2751, Australia	Fromont, C (reprint author), Western Sydney Univ, Hawkesbury Inst Environm, Locked Bag 1797, Penrith, NSW 2751, Australia.	c.fromont@westernsydney.edu.au			Hawkesbury Institute for the Environment Postgraduate Research Award; Hermon Slade Foundation [HSF 12/10]	CF was supported by a Hawkesbury Institute for the Environment Postgraduate Research Award. This research was also supported by a research grant of the Hermon Slade Foundation (HSF 12/10) to MR and JMC. We want to thank Tim Sutton, Desi Quintans, Aidan Hall, Jane DeGabriel, Courtney Campany and John Early for helping with the field collections as well as the Lord Howe Island Board and NSW Office …		85	2	2	8	39	SPRINGER	NEW YORK	233 SPRING ST, NEW YORK, NY 10013 USA	0095-3628	1432-184X		MICROB ECOL	Microb. Ecol.	OCT	2017	74	3
J	Receveur, JP; Pechal, JL; Benbow, ME; Donato, G; Rainey, T; Wallace, JR				Receveur, Joseph P.; Pechal, Jennifer L.; Benbow, M. Eric; Donato, Gary; Rainey, Tadhgh; Wallace, John R.			Changes in Larval Mosquito Microbiota Reveal Non-target Effects of Insecticide Treatments in Hurricane-Created Habitats	MICROBIAL ECOLOGY			English	Article						Microbial ecology; Microbe; Higher organism interactions; Community genomics; Non-target effects	AEDES-AEGYPTI; BACTERIAL COMMUNITIES; VECTOR COMPETENCE; METHOPRENE; DIVERSITY; ECOSYSTEM; PATTERNS; DECOMPOSITION; REPRODUCTION; ISRAELENSIS	Ephemeral aquatic habitats and their associated microbial communities (microbiomes) play important roles in the growth and development of numerous aquatic insects, including mosquitoes (Diptera). Biological control agents, such as Bacillus thuringiensis israelensis (Biz) or insect growth regulators (e.g., methoprene), are commonly used to control mosquitoes in these habitats. However, it is unkno…	[Receveur, Joseph P.; Wallace, John R.] Millersville Univ Pennsylvania, Dept Biol, Millersville, PA 17551 USA; [Receveur, Joseph P.; Pechal, Jennifer L.; Benbow, M. Eric] Michigan State Univ, Dept Entomol, E Lansing, MI 48824 USA; [Benbow, M. Eric] Michigan State Univ, Dept Osteopath Med Specialties, E Lansing, MI 48824 USA; [Benbow, M. Eric] Michigan State Univ, Ecol Evolutionary Biol & Behav Pr…	Wallace, JR (reprint author), Millersville Univ Pennsylvania, Dept Biol, Millersville, PA 17551 USA.	john.wallace@millersville.edu		Pechal, Jennifer/0000-0002-2588-2519	Hunterdon County Vector Control Program (HCVCP) black fly grant [6032305751]; Commonwealth of Pennsylvania University Biologists (CPUB) Student Research Grant; Neimeyer-Hodgson Student Research Grant; Noonan Endowment award; William Yurkiewicz Fellowship; College of Agriculture and Natural Resources (Department of Entomology); College of Osteopathic Medicine (Department of Osteopathic Medical Spe…	We would like to thank Matthew Silva, Greg Vaccarino, Frank Herr, Ryan Walker, and Jon Rutt for assistance in the field; Courtney Weatherbee for assistance with DNA extraction; and Chris Hardy, Brent Horton, and Sepi Yalda, who served on JRs thesis committee. Funding support for this project was provided by Hunterdon County Vector Control Program (HCVCP) black fly grant no. 6032305751, Commonweal…		64	0	0	7	9	SPRINGER	NEW YORK	233 SPRING ST, NEW YORK, NY 10013 USA	0095-3628	1432-184X		MICROB ECOL	Microb. Ecol.	OCT	2018	76	3
J	Albrectsen, BR; Siddique, AB; Decker, VHG; Unterseher, M; Robinson, KM				Albrectsen, Benedicte Riber; Siddique, Abu Bakar; Decker, Vicki Huizu Guo; Unterseher, Martin; Robinson, Kathryn M.			Both plant genotype and herbivory shape aspen endophyte communities	OECOLOGIA			English	Article						Herbivory; Arboreal endophytes; Salicinoid; Bipartite graphics; Competition	POPULUS TREMULA LEAVES; FUNGAL ENDOPHYTES; INSECT HERBIVORES; CONDENSED TANNINS; CHEMICAL DEFENSE; MELAMPSORA-RUST; HOST-PLANT; DIVERSITY; MUTUALISM; TREES	Salicinoid phenolic glycosides are common defence substances in salicaceous trees and specialist leaf beetles use these compounds for their own defence against predators. Salicinoids vary qualitatively and qualitatively in aspen (Populus tremula) and this variation has a genetic basis. The foliar endophyte mycobiome is plentiful and we hypothesised that it is related to plant genotype, potentiall…	[Albrectsen, Benedicte Riber; Decker, Vicki Huizu Guo; Robinson, Kathryn M.] Umea Univ, Dept Plant Physiol, Umea Plant Sci Ctr, Umea, Sweden; [Siddique, Abu Bakar; Unterseher, Martin] Ernst Moritz Arndt Univ Greifswald, Inst Bot & Landschaftsokol, Soldmannstr 15, D-17487 Greifswald, Germany; [Unterseher, Martin] Evangel Schulzentrum Martinschule, Max Planck Str 7, D-17491 Greifswald, Germany	Albrectsen, BR (reprint author), Umea Univ, Dept Plant Physiol, Umea Plant Sci Ctr, Umea, Sweden.	Benedicte.albrectsen@umu.se	Siddique, Abu Bakar/R-1776-2018	Siddique, Abu Bakar/0000-0002-3178-523X	Swedish Foundation for Strategic Research [RBb08-0003]; European COoperation in Science and Technology through the COST action [FA1405]	This work was supported by funds from the Swedish Foundation for Strategic Research (Project no. RBb08-0003) awarded to BRA, VHGD and KMR. The European COoperation in Science and Technology is acknowledged for its support through the COST action: FA1405 to BRA, VHGD and ABS.		71	1	1	6	6	SPRINGER	NEW YORK	233 SPRING ST, NEW YORK, NY 10013 USA	0029-8549	1432-1939		OECOLOGIA	Oecologia	JUN	2018	187	2
J	Briem, F; Zeisler, C; Guenay, Y; Staudacher, K; Vogt, H; Traugott, M				Briem, Felix; Zeisler, Christiane; Guenay, Yasemin; Staudacher, Karin; Vogt, Heidrun; Traugott, Michael			Identifying plant DNA in the sponging-feeding insect pest Drosophila suzukii	JOURNAL OF PEST SCIENCE			English	Article						Chloroplast DNA; Diet metabarcoding; Feeding experiment; Molecular gut content analysis; Spotted Wing Drosophila; High-throughput sequencing; NGS	SPOTTED WING DROSOPHILA; GUT-CONTENT-ANALYSIS; DIPTERA DROSOPHILIDAE; PREY DNA; PREDATORS; HOST; PCR; IDENTIFICATION; PREFERENCES; MATSUMURA	Drosophila suzukii (Diptera: Drosophilidae) is a highly polyphagous invasive pest threatening fruit production in the Americas and Europe. The current knowledge of its host plants is mainly based on oviposition and larval development in fruits, while little is known on the diet of the adult flies. This information is important for developing effective control strategies. Here, we examine DNA-base…	[Briem, Felix; Vogt, Heidrun] JKI, Inst Plant Protect Fruit Crops & Viticulture, Fed Res Ctr Cultivated Plants, Lab Entomol, Schwabenheimer Str 101, D-69221 Dossenheim, Germany; [Zeisler, Christiane; Guenay, Yasemin; Staudacher, Karin; Traugott, Michael] Univ Innsbruck, Mt Agr Res Unit, Inst Ecol, Technikerstr 25, A-6020 Innsbruck, Austria; [Guenay, Yasemin] Austrian Acad Sci, Inst Interdisciplin…	Briem, F (reprint author), JKI, Inst Plant Protect Fruit Crops & Viticulture, Fed Res Ctr Cultivated Plants, Lab Entomol, Schwabenheimer Str 101, D-69221 Dossenheim, Germany.	Felix.Briem@julius-kuehn.de		Briem, Felix/0000-0003-3873-8812	Federal Ministry for Food and Agriculture (BMEL) of Germany; Mountain Agriculture Research Unit	We thank the Federal Ministry for Food and Agriculture (BMEL) of Germany for financial funding. We also acknowledge financial support through the Mountain Agriculture Research Unit ("Call for Projects 2016") for KS, D. Swarovski KG (Aktion D. Swarovski KG 2016) and a PhD scholarship (University of Innsbruck) for CZ. We thank Michael Fink for providing access to the high-performance computing (HPC…		53	0	0	15	15	SPRINGER HEIDELBERG	HEIDELBERG	TIERGARTENSTRASSE 17, D-69121 HEIDELBERG, GERMANY	1612-4758	1612-4766		J PEST SCI	J. Pest Sci.	JUN	2018	91	3
J	Kelley, ST; Dobler, S				Kelley, Scott T.; Dobler, Susanne			Comparative analysis of microbial diversity in Longitarsus flea beetles (Coleoptera: Chrysomelidae)	GENETICA			English	Article						16S rRNA; Bacteria; Biodiversity; Herbivory; Metagenomics; Microbial ecology; Phylogeny	CULTURE-INDEPENDENT METHODS; FLY CERATITIS-CAPITATA; BACTERIAL DIVERSITY; BARK BEETLES; HOST PLANTS; HERBIVOROUS INSECTS; SERRATIA-MARCESCENS; GUT MICROBES; EVOLUTION; COMMUNITY	Herbivorous beetles comprise a significant fraction of eukaryotic biodiversity and their plant-feeding adaptations make them notorious agricultural pests. Despite more than a century of research on their ecology and evolution, we know little about the diversity and function of their symbiotic microbial communities. Recent culture-independent molecular studies have shown that insects possess diver…	[Kelley, Scott T.] San Diego State Univ, Dept Biol, San Diego, CA 92182 USA; [Dobler, Susanne] Univ Hamburg, Inst Zool, D-20146 Hamburg, Germany	Kelley, ST (reprint author), San Diego State Univ, Dept Biol, 5500 Campanile Dr, San Diego, CA 92182 USA.	skelley@sciences.sdsu.edu; susanne.dobler@uni-hamburg.de		Dobler, Susanne/0000-0002-0635-7719	Alexander von Humboldt Foundation	We wish to thank all the members of the Dobler lab who helped make this study possible, especially K. Meyer, S. Marzez and C. Baden. We thank V. Thackray, the editor B. Normark, and two anonymous reviewers for their many helpful suggestions. This study was funded by a grant from the Alexander von Humboldt Foundation. Finally, as first author, I would like to extend a very special thank you to Pro…		67	15	15	1	32	SPRINGER	DORDRECHT	VAN GODEWIJCKSTRAAT 30, 3311 GZ DORDRECHT, NETHERLANDS	0016-6707			GENETICA	Genetica	MAY	2011	139	5
J	Galliot, JN; Brunel, D; Berard, A; Chauveau, A; Blanchetete, A; Lanore, L; Farruggia, A				Galliot, Jean-Noel; Brunel, Dominique; Berard, Aurelie; Chauveau, Aurelie; Blanchetete, Andre; Lanore, Laurent; Farruggia, Anne			Investigating a flower-insect forager network in a mountain grassland community using pollen DNA barcoding	JOURNAL OF INSECT CONSERVATION			English	Article						Flower-foraging insects; Semi-natural grasslands; Plant-pollinator interactions; DNA barcoding; Pollen loads	CROP POLLINATION; AGRICULTURAL INTENSIFICATION; BEES; FLIES; BIODIVERSITY; DIVERSITY; PLANTS; SPECIALIZATION; IDENTIFICATION; LANDSCAPES	Faced with the decline of pollinators, it is relevant to strengthen our understanding of the whole plant-pollinator web in semi-natural grasslands that serve as refuges for pollinator populations. The aim of this study was to explore the diversity of flower-foraging insects involved in pollen transfer in mountain semi-natural grasslands. Insects actively collecting pollen and/or nectar were caugh…	[Galliot, Jean-Noel; Brunel, Dominique; Berard, Aurelie; Chauveau, Aurelie] Univ Paris Saclay, EPGV US 1279, INRA, CEA,IG CNG, F-91000 Evry, France; [Blanchetete, Andre] INRA, Herbipole UE1414, F-63820 Laqueuille, France; [Lanore, Laurent; Farruggia, Anne] Clermont Univ, VetAgro Sup, INRA, Herbivores UMR1213, F-63122 St Genes Champanelle, France	Galliot, JN (reprint author), Univ Paris Saclay, EPGV US 1279, INRA, CEA,IG CNG, F-91000 Evry, France.	jean-noel.galliot@inra.fr						66	1	1	11	32	SPRINGER	DORDRECHT	VAN GODEWIJCKSTRAAT 30, 3311 GZ DORDRECHT, NETHERLANDS	1366-638X	1572-9753		J INSECT CONSERV	J. Insect Conserv.	DEC	2017	21	05-Jun
J	Douglas, AE				Douglas, Angela E.			Microbial Brokers of Insect-Plant Interactions Revisited	JOURNAL OF CHEMICAL ECOLOGY			English	Review						Insect-plant interactions; Microbial brokers; Microbiota; Symbiosis	ENDOSYMBIOTIC BACTERIA; MEDIATED INTERACTIONS; CELLULOSE DIGESTION; NITROGEN-FIXATION; ESCHERICHIA-COLI; HIGH-THROUGHPUT; GUT MICROBIOTA; CELL; SYMBIONTS; EVOLUTION	Recent advances in sequencing methods have transformed the field of microbial ecology, making it possible to determine the composition and functional capabilities of uncultured microorganisms. These technologies have been instrumental in the recognition that resident microorganisms can have profound effects on the phenotype and fitness of their animal hosts by modulating the animal signaling netw…	[Douglas, Angela E.] Cornell Univ, Dept Entomol, Ithaca, NY 13853 USA; [Douglas, Angela E.] Cornell Univ, Dept Mol Biol & Genet, Ithaca, NY 13853 USA	Douglas, AE (reprint author), Cornell Univ, Dept Entomol, Ithaca, NY 13853 USA.	aes326@cornell.edu			NSF [BIO 1241099]; AFRI [NYW-2011-04650]; Sarkaria Institute for Insect Physiology and Toxicology	This work was supported by NSF grant BIO 1241099, AFRI grant NYW-2011-04650 and the Sarkaria Institute for Insect Physiology and Toxicology.		88	48	48	4	123	SPRINGER	DORDRECHT	VAN GODEWIJCKSTRAAT 30, 3311 GZ DORDRECHT, NETHERLANDS	0098-0331	1573-1561		J CHEM ECOL	J. Chem. Ecol.	JUL	2013	39	7			SI
J	Andrew, DR				Andrew, David R.			A new view of insect-crustacean relationships II. Inferences from expressed sequence tags and comparisons with neural cladistics	ARTHROPOD STRUCTURE & DEVELOPMENT			English	Article						Expressed sequence tag; Phylogeny; Arthropoda; Tetraconata; Pancrustacea; Branchiopoda; Hexapoda; Nervous system evolution	RNA GENE-SEQUENCES; ARTHROPOD RELATIONSHIPS; PHYLOGENETIC ANALYSES; NERVOUS-SYSTEM; TERRESTRIAL CRUSTACEANS; MITOCHONDRIAL GENOME; HIGH-THROUGHPUT; ANIMAL KINGDOM; COMPLETE 28S; EVOLUTION	The enormous diversity of Arthropoda has complicated attempts by systematists to deduce the history of this group in terms of phylogenetic relationships and phenotypic change. Traditional hypotheses regarding the relationships of the major arthropod groups (Chelicerata, Myriapoda, Crustacea, and Hexapoda) focus on suites of morphological characters, whereas phylogenomics relies on large amounts o…	Univ Arizona, Dept Neurosci, Tucson, AZ 85721 USA	Andrew, DR (reprint author), Univ Arizona, Dept Neurosci, 1040 E 4th St,Gould Simpson Bldg 611, Tucson, AZ 85721 USA.	dandrew@email.arizona.edu			IGERT	I thank Ingo Ebersberger (at the Center for Integrative Bioinformatics in Vienna) for building and providing a custom core ortholog set for this study with the latest version of InParanoid. I would also like to acknowledge Travis Wheeler and the IGERT program in comparative genomics at the University of Arizona for help in conceiving and scripting the phylogenetic analysis pipeline, as well as th…		85	42	44	0	39	ELSEVIER SCI LTD	OXFORD	THE BOULEVARD, LANGFORD LANE, KIDLINGTON, OXFORD OX5 1GB, OXON, ENGLAND	1467-8039	1873-5495		ARTHROPOD STRUCT DEV	Arthropod Struct. Dev.	MAY	2011	40	3			SI
J	Wang, QQ; Tang, GH				Wang, Qiqi; Tang, Guanghui			Genomic and phylogenetic analysis of the complete mitochondrial DNA sequence of walnut leaf pest Paleosepharia posticata (Coleoptera: Chrysomeloidea)	JOURNAL OF ASIA-PACIFIC ENTOMOLOGY			English	Article						Coleoptera; Paleosepharia posticata; Mitochondrial genome; Phylogenetic analysis	GENE ORGANIZATION; ORTHOPTERA; EVOLUTION; HEMIPTERA; SELECTION; SOFTWARE; PROGRAM; INSECTA; MODEL	Mitochondrial DNA (mitogenome) has been widely used in species identification and comparison among closely related species and is valuable for phylogenetic studies. However, considering the large amount and high biodiversity of coleopteran insects, only about 100 complete or nearly complete mitogenome sequences of coleopterans were found in GenBank, largely limiting the research of biological evo…	[Wang, Qiqi; Tang, Guanghui] Northwest Agr & Forestry Univ, Coll Forestry, Yangling 712100, Shaanxi, Peoples R China	Tang, GH (reprint author), Northwest Agr & Forestry Univ, Coll Forestry, Yangling 712100, Shaanxi, Peoples R China.	tanggh@nwsuaf.edu.cn			National Natural Science Foundation of China [31270690]	This project was supported by the National Natural Science Foundation of China (No. 31270690).		62	2	3	6	12	KOREAN SOC APPLIED ENTOMOLOGY	SUWON	NATL INST AGRICULTURAL SCIENCE & TECHNOLOGY, DIVISION ENTOMOLOGY, RDA, 249 SEODUN-DONG, SUWON, 441-707, SOUTH KOREA	1226-8615	1876-7990		J ASIA-PAC ENTOMOL	J. Asia-Pac. Entomol.	SEP	2017	20	3
J	Haran, J; Delvare, G; Vayssieres, JF; Benoit, L; Cruaud, P; Rasplus, JY; Cruaud, A				Haran, Julien; Delvare, Gerard; Vayssieres, Jean-Francois; Benoit, Laure; Cruaud, Perrine; Rasplus, Jean-Yves; Cruaud, Astrid			Increasing the utility of barcode databases through high-throughput sequencing of amplicons from dried museum specimens, an example on parasitic hymenoptera (Braconidae)	BIOLOGICAL CONTROL			English	Article						Braconidae; Biological control; Gut content; Dry insect collections; Sub-Saharan Africa	SPECIES COMPLEX HYMENOPTERA; BIOLOGICAL-CONTROL; DIPTERA TEPHRITIDAE; WASPS HYMENOPTERA; DNA; COLLECTIONS; TAXONOMY; POPULATION; CERATITIS; PLATFORM	Parasitic hymenoptera are natural enemies of a wide range of crop pests. However, the complex taxonomy of this group and the scarcity of taxonomic expertise make difficult the accurate identification of species, which limits their use in biological control programs. In this study, we explored the potential of a two-step PCR approach combined with Illumina sequencing to recover mitochondrial prote…	[Haran, Julien; Delvare, Gerard; Benoit, Laure] Univ Montpellier, IRD, INRA, CBGP,Cirad,Montpellier SupAgro, Montpellier, France; [Vayssieres, Jean-Francois] Cirad, UR Hortsys, CI Baillarguet, Montpellier, France; [Cruaud, Perrine; Rasplus, Jean-Yves; Cruaud, Astrid] Univ Montpellier, Montpellier SupAgro, IRD, CBGP,INRA,Cirad, Montpellier, France	Haran, J (reprint author), Univ Montpellier, IRD, INRA, CBGP,Cirad,Montpellier SupAgro, Montpellier, France.	julien.haran@cirad.fr		HARAN, Julien/0000-0001-9458-3785	INRA	We acknowledge Emmanuelle Artige (Collection plateform CBGP) for her help with sampling specimens in collections. We also thank Audrey Weber (INRA, AGAP) for the sequencing of the library. The project was supported by the recurring funding of the INRA to AC & JYR.		56	0	0	12	12	ACADEMIC PRESS INC ELSEVIER SCIENCE	SAN DIEGO	525 B ST, STE 1900, SAN DIEGO, CA 92101-4495 USA	1049-9644	1090-2112		BIOL CONTROL	Biol. Control	JUL	2018	122
J	Poelchau, MF; Coates, BS; Childers, CP; de Leon, AAP; Evans, JD; Hackett, K; Shoemaker, D				Poelchau, Monica F.; Coates, Brad S.; Childers, Christopher P.; de Leon, Adalberto A. Perez; Evans, Jay D.; Hackett, Kevin; Shoemaker, DeWayne			Agricultural applications of insect ecological genomics	CURRENT OPINION IN INSECT SCIENCE			English	Article							RHIPICEPHALUS BOOPHILUS MICROPLUS; FIELD-EVOLVED RESISTANCE; HORIZONTAL GENE-TRANSFER; TERMITE RETICULITERMES FLAVIPES; POTENTIAL ECONOMIC-IMPACT; DOUBLE-STRANDED-RNA; CATTLE TICK; TETRANYCHUS-URTICAE; LUCILIA-CUPRINA; HONEY-BEE	Agricultural entomology is poised to benefit from the application of ecological genomics, particularly the fields of biofuels generation and pest control. Metagenomic methods can characterize microbial communities of termites, woodboring beetles and livestock pests, and transcriptomic approaches reveal molecular bases behind wood-digesting capabilities of these insects, leading to potential mecha…	[Poelchau, Monica F.; Childers, Christopher P.] USDA ARS, Natl Agr Lib, Beltsville, MD 20705 USA; [Coates, Brad S.] USDA ARS, Corn Insects & Crop Genet Res Unit, Ames, IA 50011 USA; [de Leon, Adalberto A. Perez] USDA ARS, Knipling Bushland US Livestock Insects Res Lab, Kerrville, TX 78028 USA; [de Leon, Adalberto A. Perez] Vet Pest Genom Ctr, Kerrville, TX 78028 USA; [Evans, Jay D.] USDA ARS, Bee…	Poelchau, MF (reprint author), USDA ARS, Natl Agr Lib, Beltsville, MD 20705 USA.; Shoemaker, D (reprint author), USDA ARS, Imported Fire Ant & Household Insects Res Unit, Gainesville, FL 32608 USA.	Monica.poelchau@ars.usda.gov; dewayne.shoemaker@ars.usda.gov		Coates, Brad/0000-0001-8908-1529; Childers, Chris/0000-0002-1253-5550; Evans, Jay/0000-0002-0036-4651; Poelchau, Monica/0000-0002-4584-6056				122	4	4	3	35	ELSEVIER SCIENCE BV	AMSTERDAM	PO BOX 211, 1000 AE AMSTERDAM, NETHERLANDS	2214-5745	2214-5753		CURR OPIN INSECT SCI	Curr. Opin. Insect Sci.	FEB	2016	13
J	Garofalo, C; Osimani, A; Milanovic, V; Taccari, M; Cardinali, F; Aquilanti, L; Riolo, P; Ruschioni, S; Isidoro, N; Clementi, F				Garofalo, Cristiana; Osimani, Andrea; Milanovic, Vesna; Taccari, Manuela; Cardinali, Federica; Aquilanti, Lucia; Riolo, Paola; Ruschioni, Sara; Isidoro, Nunzio; Clementi, Francesca			The microbiota of marketed processed edible insects as revealed by high-throughput sequencing	FOOD MICROBIOLOGY			English	Article						Microbial community; Next-generation sequencing; Entomophagy; Acheta domesticus; Locusta migratoria; Tenebrio molitor	LACTIC-ACID BACTERIA; NUTRITIONAL COMPOSITION; IMBRASIA-BELINA; EMPEROR MOTH; FOOD; DIVERSITY; GUT; SAFETY; CATERPILLAR; COMMUNITIES	Entomophagy has been linked to nutritional, economic, social and ecological benefits. However, scientific studies on the potential safety risks in eating edible insects need to be carried out for legislators, markets and consumers. In this context, the microbiota of edible insects deserves to be deeply investigated. The aim of this study was to elucidate the microbial species occurring in some pr…	[Garofalo, Cristiana; Osimani, Andrea; Milanovic, Vesna; Taccari, Manuela; Cardinali, Federica; Aquilanti, Lucia; Riolo, Paola; Ruschioni, Sara; Isidoro, Nunzio; Clementi, Francesca] Univ Politecn Marche, Dipartimento Sci Agr Alimentari & Ambientali, Via Brecce Bianche, I-60131 Ancona, Italy	Osimani, A (reprint author), Univ Politecn Marche, Dipartimento Sci Agr Alimentari & Ambientali, Via Brecce Bianche, I-60131 Ancona, Italy.	a.osimani@univpm.it		OSIMANI, ANDREA/0000-0003-4095-6181; AQUILANTI, Lucia/0000-0001-8898-2886; Garofalo, Cristiana/0000-0001-8235-8935				56	25	25	12	172	ACADEMIC PRESS LTD- ELSEVIER SCIENCE LTD	LONDON	24-28 OVAL RD, LONDON NW1 7DX, ENGLAND	0740-0020	1095-9998		FOOD MICROBIOL	Food Microbiol.	APR	2017	62
J	Jacobsen, RM; Kauserud, H; Sverdrup-Thygeson, A; Bjorbwkmo, MM; Birkemoe, T				Jacobsen, Rannveig M.; Kauserud, Havard; Sverdrup-Thygeson, Anne; Bjorbwkmo, Marit Markussen; Birkemoe, Tone			Wood-inhabiting insects can function as targeted vectors for decomposer fungi	FUNGAL ECOLOGY			English	Article						Animal-mediated dispersal; Dead wood; Decomposition; DNA barcoding; High-throughput sequencing; Insect-vectored dispersal; Polypores; Saproxylic insects; Scanning electron microscopy; Wood-decay fungi	BASIDIOCARP-FEEDING BEETLES; LONG-DISTANCE DISPERSAL; SEED DISPERSAL; FOREST FRAGMENTATION; COMMUNITY COMPOSITION; POPULATION-STRUCTURE; FOMITOPSIS-PINICOLA; SPORE DISPERSAL; CLIMATE-CHANGE; NORWAY SPRUCE	Most wood-inhabiting fungi are assumed to be dispersed primarily by wind, with the exception of a few species involved in mutualistic relationships with insects. In this study we tested whether several species of wood-inhabiting insects can function as dispersal vectors for non-mutualistic fungi, which would indicate that wood-inhabiting fungi can benefit from targeted animal-mediated dispersal. …	[Jacobsen, Rannveig M.; Sverdrup-Thygeson, Anne; Birkemoe, Tone] Norwegian Univ Life Sci, Fac Environm Sci & Nat Resource Management, Hogskoleveien 12, N-1433 As, Norway; [Kauserud, Havard; Bjorbwkmo, Marit Markussen] Univ Oslo, Sect Genet & Evolutionary Biol EVOGENE, Blindernveien 31, N-0316 Oslo, Norway	Jacobsen, RM (reprint author), Norwegian Univ Life Sci, Fac Environm Sci & Nat Resource Management, Hogskoleveien 12, N-1433 As, Norway.	rannveig.jacobsen@nmbu.no		Jacobsen, Rannveig Margrete/0000-0003-4055-1096				109	4	4	3	21	ELSEVIER SCI LTD	OXFORD	THE BOULEVARD, LANGFORD LANE, KIDLINGTON, OXFORD OX5 1GB, OXON, ENGLAND	1754-5048	1878-0083		FUNGAL ECOL	Fungal Ecol.	OCT	2017	29
J	Osimani, A; Milanovic, V; Garofalo, C; Cardinali, F; Roncolini, A; Sabbatini, R; De Filippis, F; Ercolini, D; Gabucci, C; Petruzzelli, A; Tonucci, F; Clementi, F; Aquilanti, L				Osimani, Andrea; Milanovic, Vesna; Garofalo, Cristiana; Cardinali, Federica; Roncolini, Andrea; Sabbatini, Riccardo; De Filippis, Francesca; Ercolini, Danilo; Gabucci, Claudia; Petruzzelli, Annalisa; Tonucci, Franco; Clementi, Francesca; Aquilanti, Lucia			Revealing the microbiota of marketed edible insects through PCR-DGGE, metagenomic sequencing and real-time PCR	INTERNATIONAL JOURNAL OF FOOD MICROBIOLOGY			English	Article						Novel foods; Spore-forming bacteria; Risk analysis; Food safety; Edible insects	LARVAE TENEBRIO-MOLITOR; TRANSFERABLE ANTIBIOTIC RESISTANCES; LOCUSTA-MIGRATORIA-MIGRATORIOIDES; LACTIC-ACID BACTERIA; COXIELLA-BURNETII; ESCHERICHIA-COLI; FATTY-ACIDS; STENOTROPHOMONAS-MALTOPHILIA; ALPHITOBIUS-DIAPERINUS; INDEPENDENT METHODS	The present study aimed to identify the microbiota present in six species of processed edible insects produced in Thailand and marketed worldwide via the internet, namely, giant water bugs (Belostoma lutarium), black ants (Polyrhachis), winged termites (alates, Termitoidae), rhino beetles (Hyboschema contractum), mole crickets (Gryllotalpidae), and silkworm pupae (Bombyx mori). For each species, …	[Osimani, Andrea; Milanovic, Vesna; Garofalo, Cristiana; Cardinali, Federica; Roncolini, Andrea; Sabbatini, Riccardo; Clementi, Francesca; Aquilanti, Lucia] Univ Politecn Marche, Dipartimento Sci Agr Alimentari & Ambientali, Via Brecce Bianche, I-60131 Ancona, Italy; [De Filippis, Francesca; Ercolini, Danilo] Univ Naples Federico II, Dept Agr Sci, Div Microbiol, Portici, Italy; [De Filippis, Fran…	Garofalo, C (reprint author), Univ Politecn Marche, Dipartimento Sci Agr Alimentari & Ambientali, Via Brecce Bianche, I-60131 Ancona, Italy.	c.garofalo@univpm.it		De Filippis, Francesca/0000-0002-3474-2884; OSIMANI, ANDREA/0000-0003-4095-6181; Ercolini, Danilo/0000-0003-3061-9560				84	2	2	26	31	ELSEVIER SCIENCE BV	AMSTERDAM	PO BOX 211, 1000 AE AMSTERDAM, NETHERLANDS	0168-1605	1879-3460		INT J FOOD MICROBIOL	Int. J. Food Microbiol.	Jul-02	2018	276
J	Doxey, AC; Mansfield, MJ; Montecucco, C				Doxey, Andrew C.; Mansfield, Michael J.; Montecucco, Cesare			Discovery of novel bacterial toxins by genomics and computational biology	TOXICON			English	Article; Proceedings Paper	10th Conference on Basic Science and Clinical Aspects of Botulinum and Other Toxins (TOXINS)	JAN 18-21, 2017	Madrid, SPAIN	Int Neurotoxin Assoc		Bacterial toxins; Botulinum; Diphtheria; Genomics; Bioinformatics; Metagenomics; BoNT; Toxin discovery	NEUROTOXIN GENE CLUSTERS; BOTULINUM NEUROTOXIN; DIPHTHERIA-TOXIN; PROTEIN TOXINS; UNCULTURED MICROORGANISMS; NEUROTRANSMITTER RELEASE; VIRULENCE FACTORS; CELL BIOLOGY; WEB SERVER; SEQUENCE	Hundreds and hundreds of bacterial protein toxins are presently known. Traditionally, toxin identification begins with pathological studies of bacterial infectious disease. Following identification and cultivation of a bacterial pathogen, the protein toxin is purified from the culture medium and its pathogenic activity is studied using the methods of biochemistry and structural biology, cell biol…	[Doxey, Andrew C.; Mansfield, Michael J.] Univ Waterloo, Dept Biol, Waterloo, ON, Canada; [Montecucco, Cesare] Univ Padua, Dept Biomed Sci, Padua, Italy	Doxey, AC (reprint author), Univ Waterloo, Dept Biol, Waterloo, ON, Canada.; Montecucco, C (reprint author), Univ Padua, Dept Biomed Sci, Padua, Italy.	acdoxey@uwaterloo.ca		Doxey, Andrew/0000-0003-2015-099X	Natural Sciences and Engineering Research Council of Canada; Ministry of Defence of Italy; University of Padova	This work was supported by the Natural Sciences and Engineering Research Council of Canada, through a Discovery Grant to A.C.D, as well as an Ontario Early Researcher Award (A.C.D.). This work was also supported by the Ministry of Defence of Italy and by the University of Padova (C.M.).		87	7	7	4	6	PERGAMON-ELSEVIER SCIENCE LTD	OXFORD	THE BOULEVARD, LANGFORD LANE, KIDLINGTON, OXFORD OX5 1GB, ENGLAND	0041-0101			TOXICON	Toxicon	Jun-01	2018	147				SI
J	Cameron, SL; Lo, N; Bourguignon, T; Svenson, GJ; Evans, TA				Cameron, Stephen L.; Lo, Nathan; Bourguignon, Thomas; Svenson, Gavin J.; Evans, Theodore A.			A mitochondrial genome phylogeny of termites (Blattodea: Termitoidae): Robust support for interfamilial relationships and molecular synapomorphies define major clades	MOLECULAR PHYLOGENETICS AND EVOLUTION			English	Article						Termites; Phylogeny; Mitochondrial genomics; Rare genomic changes	INSECTA HEMIPTERA HETEROPTERA; TRANSFER-RNA GENES; COMPOSITIONAL HETEROGENEITY; HIGH-THROUGHPUT; SEQUENCE DATA; ISOPTERA; DICTYOPTERA; COCKROACH; RHINOTERMITIDAE; REARRANGEMENTS	Despite their ecological significance as decomposers and their evolutionary significance as the most speciose eusocial insect group outside the Hymenoptera, termite (Blattodea: Termitoidae or Isoptera) evolutionary relationships have yet to be well resolved. Previous morphological and molecular analyses strongly conflict at the family level and are marked by poor support for backbone nodes. A mit…	[Cameron, Stephen L.] Queensland Univ Technol, Fac Sci & Engn, Earth Environm & Biol Sci Sch, Brisbane, Qld 4001, Australia; [Lo, Nathan] Univ Sydney, Sch Biol Sci, Sydney, NSW 2006, Australia; [Bourguignon, Thomas] Hokkaido Univ, Grad Sch Environm Sci, Sapporo, Hokkaido 0600810, Japan; [Svenson, Gavin J.] Cleveland Museum Nat Hist, Dept Invertebrate Zool, Cleveland, OH 44106 USA; [Evans, Theodor…	Cameron, SL (reprint author), Queensland Univ Technol, Fac Sci & Engn, Earth Environm & Biol Sci Sch, GPO Box 2434, Brisbane, Qld 4001, Australia.	sl.cameron@qut.edu.au	Evans, Theodore/A-6020-2008; Cameron, Stephen/A-3742-2008	Evans, Theodore/0000-0002-0558-3036; Cameron, Stephen/0000-0002-6694-4130; Bourguignon, Thomas/0000-0002-4035-8977	US National Science Foundation [DEB0444972, DEB1050569]; Australian Research Council [DP1097265]; Taxonomy Research & Information Network (TRIM); Atlas of Living Australia	The authors would like to thank David Yeates (Australian National Insect Collection) for advice and support of this research, Cate Smith (CSIRO Plant Industry) for assistance with sequencing, and Jessica Ware (Rutgers University) and Michael Whiting (Brigham Young University) for donating specimens. This study was supported US National Science Foundation grants DEB0444972 (SLC), DEB1050569 (GJS),…		88	68	73	3	99	ACADEMIC PRESS INC ELSEVIER SCIENCE	SAN DIEGO	525 B ST, STE 1900, SAN DIEGO, CA 92101-4495 USA	1055-7903	1095-9513		MOL PHYLOGENET EVOL	Mol. Phylogenet. Evol.	OCT	2012	65	1
J	Dupuis, JR; Brunet, BMT; Bird, HM; Lumley, LM; Fagua, G; Boyle, B; Levesque, R; Cusson, M; Powell, JA; Sperling, FAH				Dupuis, J. R.; Brunet, B. M. T.; Bird, H. M.; Lumley, L. M.; Fagua, G.; Boyle, B.; Levesque, R.; Cusson, M.; Powell, J. A.; Sperling, F. A. H.			Genome-wide SNPs resolve phylogenetic relationships in the North American spruce budworm (Choristoneura fumiferana) species complex	MOLECULAR PHYLOGENETICS AND EVOLUTION			English	Article						Phylogenomics; Systematics; Genotyping-by-sequencing; RAD-seq; Population genetics; Species relationships	MAXIMUM-LIKELIHOOD PHYLOGENIES; MULTILOCUS GENOTYPE DATA; MITOCHONDRIAL-DNA; GENE TREES; LEPIDOPTERA-TORTRICIDAE; EVOLUTIONARY HISTORY; POPULATION-STRUCTURE; RAD MARKERS; DE-NOVO; INFERENCE	High throughput sequencing technologies have revolutionized the potential to reconcile incongruence between gene and species trees, and numerous approaches have been developed to take advantage of these advances. Genotyping-by-sequencing is becoming a regular tool for gathering phylogenetic data, yet comprehensive evaluations of phylogenetic methods using these data are sparse. Here we use multip…	[Dupuis, J. R.; Brunet, B. M. T.; Bird, H. M.; Lumley, L. M.; Fagua, G.; Sperling, F. A. H.] Univ Alberta, Dept Biol Sci, CW 405 Biosci Ctr, Edmonton, AB T6G 2E9, Canada; [Lumley, L. M.; Cusson, M.] Nat Resources Canada, Canadian Forest Serv, Laurentian Forestry Ctr, 1055 PEPS,POB 10380, Quebec City, PQ, Canada; [Fagua, G.] Pontificia Univ Javeriana, Dept Biol, Carrera 7 40-62, Bogota, DC, Colomb…	Dupuis, JR (reprint author), USDA ARS, DKI PBARC, 64 Nowelo St, Hilo, HI 96720 USA.	jrdupuis@hawaii.edu	Sperling, Felix/H-8376-2012	Sperling, Felix/0000-0001-5148-4226; Brunet, Bryan/0000-0001-5083-9662; Lumley, Lisa/0000-0002-8925-8803	Alberta Innovates Bio Solutions grant [VCS-11-034]; National Science and Engineering Research Council [217174]; Genomics Research and Development Initiative (GRDI) grant; Genome Quebec grant (GreenSNPs project); Academic Vice rectory of the "Pontificia Universidad Javeriana-Bogota"-Administrative Department of Science, Technology and Innovation of Colombia (COLCIENCIAS) [DJE-012-2011, APCC-80-134…	We thank Alberta Environment and Sustainable Resource Development, G. Anweiler, S. Brunet, Canadian Forest Service, J. De Benedictis, J. Dombroskie, J. Doucette, A. Hundsdoerfer, J.F. Landry, L. Nolan, B. Proshek, A. Roe, D. Rubinoff, Saskatchewan Environment, and C. Whitehouse for assistance in specimen collection and two anonymous reviewers for comments. Funding was provided by an Alberta Innov…		109	6	6	4	51	ACADEMIC PRESS INC ELSEVIER SCIENCE	SAN DIEGO	525 B ST, STE 1900, SAN DIEGO, CA 92101-4495 USA	1055-7903	1095-9513		MOL PHYLOGENET EVOL	Mol. Phylogenet. Evol.	JUN	2017	111
J	Reineke, A; Assaf, HA; Kulanek, D; Mori, N; Pozzebon, A; Duso, C				Reineke, A.; Assaf, H. A.; Kulanek, D.; Mori, N.; Pozzebon, A.; Duso, C.			A novel set of microsatellite markers for the European Grapevine Moth Lobesia botrana isolated using next-generation sequencing and their utility for genetic characterization of populations from Europe and the Middle East	BULLETIN OF ENTOMOLOGICAL RESEARCH			English	Article						microsatellites; SSR markers; Lobesia botrana; 454 pyrosequencing; population genetics	CYDIA-POMONELLA L.; MULTILOCUS GENOTYPE DATA; CODLING MOTH; LEPIDOPTERA-TORTRICIDAE; EUPHYDRYAS-AURINIA; LOCI; DIFFERENTIATION; VARIABILITY; INSECT; NOCTUIDAE	Using a high-throughput 454 pyrosequencing approach a novel set of microsatellite markers was developed for one of the key grapevine insect pests, the European grapevine moth Lobesia botrana (Lepidoptera: Tortricidae). 20 primer pairs flanking a microsatellite motif were designed based on the sequences obtained and were subsequently evaluated in a sample of 14 L. botrana populations from Europe a…	[Reineke, A.; Kulanek, D.] Geisenheim Univ, Dept Phytomed, D-65366 Geisenheim, Germany; [Assaf, H. A.; Mori, N.; Pozzebon, A.; Duso, C.] Univ Padua, Dept Agron Food Nat Resources Anim & Environm, I-35020 Padua, Italy	Reineke, A (reprint author), Geisenheim Univ, Dept Phytomed, D-65366 Geisenheim, Germany.	annette.reineke@hs-gm.de	Pozzebon, Alberto/B-7328-2009	Pozzebon, Alberto/0000-0002-2445-7211; Duso, Carlo/0000-0002-2600-2536	Cariparo (Padova)	We sincerely thank our colleagues in Europe for help in collecting L. botrana specimens, in particular Berthold Fuchs (D_LOR), Gertrud Wegener-Kiss (D_KAI), Karl-Josef Schirra and Ursula Hetterling (D_NW), Ozlem Altindisli (T_MAL, T_MCA, T_MLA, T_MMA), Tirtza Zahavi (IL_MG), Bruno Bagnoli and Andrea Lucchi (E_YEL). Thanks to Mirjam Hauck for help in the laboratory and Cariparo (Padova) for suppor…		47	2	2	2	36	CAMBRIDGE UNIV PRESS	CAMBRIDGE	EDINBURGH BLDG, SHAFTESBURY RD, CB2 8RU CAMBRIDGE, ENGLAND	0007-4853	1475-2670		B ENTOMOL RES	Bull. Entomol. Res.	AUG	2015	105	4
J	Brandon-Mong, GJ; Gan, HM; Sing, KW; Lee, PS; Lim, PE; Wilson, JJ				Brandon-Mong, G. -J.; Gan, H. -M.; Sing, K. -W.; Lee, P. -S.; Lim, P. -E.; Wilson, J. -J.			DNA metabarcoding of insects and allies: an evaluation of primers and pipelines	BULLETIN OF ENTOMOLOGICAL RESEARCH			English	Article						Arthropoda; biodiversity; COI; high-throughput sequencing; Illumina MiSeq; Malaise trap	BIODIVERSITY ASSESSMENT; ANNEALING TEMPERATURE; PCR; GENERATION; DIVERSITY; BARCODE; SAMPLES; RECOMBINATION; COMMUNITIES; ARTHROPODS	Metabarcoding, the coupling of DNA-based species identification and high-throughput sequencing, offers enormous promise for arthropod biodiversity studies but factors such as cost, speed and ease-of-use of bioinformatic pipelines, crucial for making the leapt from demonstration studies to a real-world application, have not yet been adequately addressed. Here, four published and one newly designed…	[Brandon-Mong, G. -J.; Sing, K. -W.; Lee, P. -S.; Wilson, J. -J.] Univ Malaya, Inst Biol Sci, Museum Zool, Fac Sci, Kuala Lumpur 50603, Malaysia; [Brandon-Mong, G. -J.; Sing, K. -W.; Lee, P. -S.; Wilson, J. -J.] Univ Malaya, Inst Biol Sci, Ecol & Biodivers Program, Fac Sci, Kuala Lumpur 50603, Malaysia; [Gan, H. -M.] Monash Univ Malaysia, Sch Sci, Petaling Jaya 47500, Selangor, Malaysia; [Gan, H.…	Wilson, JJ (reprint author), Univ Malaya, Inst Biol Sci, Museum Zool, Fac Sci, Kuala Lumpur 50603, Malaysia.	johnwilson@um.edu.my	LIM, PHAIK EEM/B-5331-2010; Wilson, John James/C-4656-2012	LIM, PHAIK EEM/0000-0001-9186-1487; Wilson, John James/0000-0002-3583-3550; Gan, Han Ming/0000-0001-7987-738X	High Impact Research Grant (Chancellery) from the University of Malaya; University of Malaya; Monash University Malaysia Tropical Medicine and Biology Platform	This study was supported by a High Impact Research Grant (Chancellery) from the University of Malaya to J. J. W. and P. E. L.; K. W. S. and P. S. L. are supported by postgraduate scholarships from the University of Malaya. Yee Yoke Pei (Ecology and Biodiversity Program, UM) and Narong Jaturas (Department of Parasitology, UM) assisted in sample collection and laboratory work. M. Sugumaran (coordin…		77	35	36	7	90	CAMBRIDGE UNIV PRESS	CAMBRIDGE	EDINBURGH BLDG, SHAFTESBURY RD, CB2 8RU CAMBRIDGE, ENGLAND	0007-4853	1475-2670		B ENTOMOL RES	Bull. Entomol. Res.	DEC	2015	105	6
J	Lucas, JA				Lucas, J. A.			Advances in plant disease and pest management	JOURNAL OF AGRICULTURAL SCIENCE			English	Article							SYSTEMIC ACQUIRED-RESISTANCE; WHEAT BLOSSOM MIDGE; DEFENSE RESPONSES; SITODIPLOSIS-MOSELLANA; FUNCTIONAL GENOMICS; NEMATODE RESISTANCE; DIFFERENT BIOTYPES; EFFECTOR PROTEINS; FOOD SECURITY; INSECT PESTS	Pests and diseases impact on crop yield and quality, and also reduce resource-use efficiency. Improved crop protection strategies to prevent such damage and loss can increase production and make a substantial contribution to food security. DNA-based technologies are likely to greatly increase the speed, sensitivity and accuracy of pest and pathogen detection and diagnosis. Rapid sequencing of nuc…	Rothamsted Res, Ctr Sustainable Pest & Dis Management, Dept Plant Pathol & Microbiol, Harpenden AL5 3BQ, Herts, England	Lucas, JA (reprint author), Rothamsted Res, Ctr Sustainable Pest & Dis Management, Dept Plant Pathol & Microbiol, Harpenden AL5 3BQ, Herts, England.	john.lucas@bbsrc.ac.uk	Emchi, Karma/Q-1952-2016; Lucas, John/D-9699-2013					137	32	33	8	250	CAMBRIDGE UNIV PRESS	NEW YORK	32 AVENUE OF THE AMERICAS, NEW YORK, NY 10013-2473 USA	0021-8596			J AGR SCI	J. Agric. Sci.		2011	149			1
J	Jubeaux, G; Audouard-Combe, F; Simon, R; Tutundjian, R; Salvador, A; Geffard, O; Chaumot, A				Jubeaux, Guillaume; Audouard-Combe, Fabien; Simon, Romain; Tutundjian, Renaud; Salvador, Arnaud; Geffard, Olivier; Chaumot, Arnaud			Vitellogenin-like Proteins among Invertebrate Species Diversity: Potential of Proteomic Mass Spectrometry for Biomarker Development	ENVIRONMENTAL SCIENCE & TECHNOLOGY			English	Article							ENDOCRINE DISRUPTION; MYTILUS-EDULIS; SIGNATURE PEPTIDE; MOLECULAR CLOCK; YOLK PROTEINS; EVOLUTION; CONSERVATION; EXPOSURE; ESTROGEN; MUSSELS	Cost-effective methodologies along with cross-species applicability constitute key points for biomarker development in ecotoxicology. With the advent of cheaper affordable genomic techniques and high throughput sequencing, omics tools could facilitate the assessment of effects of environmental contaminants for all taxa biodiversity. We assessed the potential of absolute quantification of proteins…	[Jubeaux, Guillaume; Audouard-Combe, Fabien; Tutundjian, Renaud; Geffard, Olivier; Chaumot, Arnaud] Irstea, UR MALY, F-69336 Lyon, France; [Simon, Romain; Salvador, Arnaud] Univ Lyon 1, Inst Sci Analyt, UMR 5280, F-69622 Villeurbanne, France	Chaumot, A (reprint author), Irstea, UR MALY, 3 Bis Quai Chauveau,CP 220, F-69336 Lyon, France.	arnaud.chaumot@irstea.fr		Salvador, Arnaud/0000-0002-5981-3028; chaumot, arnaud/0000-0001-9132-3419	French national research program PNRPE [Convention n_CV05000088, Convention n_0006942]	This research was funded by the French national research program PNRPE (Convention n_CV05000088 and Convention n_0006942). We thank R. Allemand for kindly providing samples of Drosophila melanogaster, D. subobscura, and D. immigrans, F. Bonneton for Tribolium castaneum, K. Glover and R. Skern for Lepeophtheirus salmonis, B. Gourbal for Biomphalaria glabrata, S. Huchette for Haliotis tuberculata, …		44	6	6	1	38	AMER CHEMICAL SOC	WASHINGTON	1155 16TH ST, NW, WASHINGTON, DC 20036 USA	0013-936X			ENVIRON SCI TECHNOL	Environ. Sci. Technol.	Jun-05	2012	46	11
J	Tay, WT; Elfekih, S; Polaszek, A; Court, LN; Evans, GA; Gordon, KHJ; De Barro, PJ				Tay, W. T.; Elfekih, S.; Polaszek, A.; Court, L. N.; Evans, G. A.; Gordon, K. H. J.; De Barro, P. J.			Novel molecular approach to define pest species status and tritrophic interactions from historical Bemisia specimens	SCIENTIFIC REPORTS			English	Article							TABACI HEMIPTERA ALEYRODIDAE; MITOCHONDRIAL GENOMES; HYMENOPTERA; APHELINIDAE; COMPLEX; PARASITOIDS; POPULATIONS; WHITEFLIES; EVOLUTION; SEQUENCE	Museum specimens represent valuable genomic resources for understanding host-endosymbiont/parasitoid evolutionary relationships, resolving species complexes and nomenclatural problems. However, museum collections suffer DNA degradation, making them challenging for molecular-based studies. Here, the mitogenomes of a single 1912 Sri Lankan Bemisia emiliae cotype puparium, and of a 1942 Japanese Bem…	[Tay, W. T.; Elfekih, S.; Court, L. N.; Gordon, K. H. J.] CSIRO, Black Mt Labs, Clunies Ross St, Canberra, ACT 2601, Australia; [Polaszek, A.] Nat Hist Museum, London, England; [Evans, G. A.] USDA APHIS NIS, BARC West, Beltsville, MD 20705 USA; [De Barro, P. J.] CSIRO, Brisbane, Qld 4001, Australia	Tay, WT (reprint author), CSIRO, Black Mt Labs, Clunies Ross St, Canberra, ACT 2601, Australia.	weetek.tay@csiro.au	Court, Leon/J-7138-2013; Tay, Wee Tek/C-1818-2008; De Barro, Paul/C-1724-2008; Elfekih, Samia/J-6706-2013	Tay, Wee Tek/0000-0002-8451-0811;	CSIRO OCE Postdoctoral Fellowship	S.E. was supported by a CSIRO OCE Postdoctoral Fellowship. We thank Tom Walsh and Matthew Morgan for input to improve an earlier version of the manuscript.		66	4	4	0	9	NATURE PUBLISHING GROUP	LONDON	MACMILLAN BUILDING, 4 CRINAN ST, LONDON N1 9XW, ENGLAND	2045-2322			SCI REP-UK	Sci Rep	Mar-27	2017	7
J	Xiao, GH; Ying, SH; Zheng, P; Wang, ZL; Zhang, SW; Xie, XQ; Shang, YF; St Leger, RJ; Zhao, GP; Wang, CS; Feng, MG				Xiao, Guohua; Ying, Sheng-Hua; Zheng, Peng; Wang, Zheng-Liang; Zhang, Siwei; Xie, Xue-Qin; Shang, Yanfang; St Leger, Raymond J.; Zhao, Guo-Ping; Wang, Chengshu; Feng, Ming-Guang			Genomic perspectives on the evolution of fungal entomopathogenicity in Beauveria bassiana	SCIENTIFIC REPORTS			English	Article							METARHIZIUM-ANISOPLIAE; GENE-EXPRESSION; BIOLOGICAL-CONTROL; FILAMENTOUS FUNGI; VIRULENCE FACTOR; INSECT PESTS; BIOSYNTHESIS; ASPERGILLUS; METABOLISM; PROTEINS	The ascomycete fungus Beauveria bassiana is a pathogen of hundreds of insect species and is commercially produced as an environmentally friendly mycoinsecticide. We sequenced the genome of B. bassiana and a phylogenomic analysis confirmed that ascomycete entomopathogenicity is polyphyletic, but also revealed convergent evolution to insect pathogenicity. We also found many species-specific virulen…	[Xiao, Guohua; Zheng, Peng; Zhang, Siwei; Shang, Yanfang; Wang, Chengshu] Chinese Acad Sci, Shanghai Inst Biol Sci, Inst Plant Physiol & Ecol, Key Lab Insect Dev & Evolutionary Biol, Shanghai 200032, Peoples R China; [Ying, Sheng-Hua; Wang, Zheng-Liang; Xie, Xue-Qin; Feng, Ming-Guang] Zhejiang Univ, Coll Life Sci, Hangzhou 310058, Peoples R China; [St Leger, Raymond J.] Univ Maryland, Dept Entomo…	Wang, CS (reprint author), Chinese Acad Sci, Shanghai Inst Biol Sci, Inst Plant Physiol & Ecol, Key Lab Insect Dev & Evolutionary Biol, Shanghai 200032, Peoples R China.	cswang@sibs.ac.cn; mgfeng@zju.edu.cn	Xiao, Guohua/G-3083-2013; St. Leger, Raymond/N-3219-2013; Wang, Chengshu/A-1656-2011	Xiao, Guohua/0000-0003-3407-2734; Wang, Chengshu/0000-0003-1477-1466	Ministry of Science and Technology of China [2009CB118904, 2011AA10A204]; Natural Science Foundation of China [30930018]; Chinese Academy of Sciences [KSCX2-EW-N-06]	This study was supported by the Ministry of Science and Technology of China (Grant No. 2009CB118904 and 2011AA10A204), the Natural Science Foundation of China (Grant No. 30930018) and the Chinese Academy of Sciences (Grant No. KSCX2-EW-N-06).		80	230	254	14	157	NATURE PUBLISHING GROUP	LONDON	MACMILLAN BUILDING, 4 CRINAN ST, LONDON N1 9XW, ENGLAND	2045-2322			SCI REP-UK	Sci Rep	Jul-02	2012	2
J	Zhao, Y; Zhang, S; Luo, JY; Wang, CY; Lv, LM; Cui, JJ				Zhao, Yao; Zhang, Shuai; Luo, Jun-Yu; Wang, Chun-Yi; Lv, Li-Min; Cui, Jin-Jie			Bacterial communities of the cotton aphid Aphis gossypii associated with Bt cotton in northern China	SCIENTIFIC REPORTS			English	Article							SAP-FEEDING INSECTS; FACULTATIVE SYMBIONTS; ACYRTHOSIPHON-PISUM; SECONDARY SYMBIONTS; HORIZONTAL TRANSFER; HIGH-THROUGHPUT; HOST GENOTYPE; PEA APHIDS; ENDOSYMBIONT; DIVERSITY	Aphids are infected with a wide variety of endosymbionts that can confer ecologically relevant traits. However, the bacterial communities of most aphid species are still poorly characterized. This study investigated the bacterial diversity of the cotton aphid Aphis gossypii associated with Bt cotton in northern China by targeting the V4 region of the 16S rDNA using the Illumina MiSeq platform. Ou…	[Zhao, Yao; Zhang, Shuai; Luo, Jun-Yu; Wang, Chun-Yi; Lv, Li-Min; Cui, Jin-Jie] CAAS, Inst Cotton Res, State Key Lab Cotton Biol, Anyang 455000, Peoples R China; [Zhao, Yao] Huazhong Agr Univ, Hubei Insect Resources Utilizat & Sustainable Pes, Wuhan 430070, Peoples R China	Cui, JJ (reprint author), CAAS, Inst Cotton Res, State Key Lab Cotton Biol, Anyang 455000, Peoples R China.	cuijinjie@126.com			National Special Transgenic Project of China [2014ZX08011-002]	We acknowledge Bo Chu, Si-Bao Wang and Li Wang for aphid sample collection. This research was supported by the National Special Transgenic Project of China (2014ZX08011-002).		57	2	2	3	32	NATURE PUBLISHING GROUP	LONDON	MACMILLAN BUILDING, 4 CRINAN ST, LONDON N1 9XW, ENGLAND	2045-2322			SCI REP-UK	Sci Rep	Apr-15	2016	6
J	Pornon, A; Escaravage, N; Burrus, M; Holota, H; Khimoun, A; Mariette, J; Pellizzari, C; Iribar, A; Etienne, R; Taberlet, P; Vidal, M; Winterton, P; Zinger, L; Andalo, C				Pornon, Andre; Escaravage, Nathalie; Burrus, Monique; Holota, Helene; Khimoun, Aurelie; Mariette, Jerome; Pellizzari, Charlene; Iribar, Amaia; Etienne, Roselyne; Taberlet, Pierre; Vidal, Marie; Winterton, Peter; Zinger, Lucie; Andalo, Christophe			Using metabarcoding to reveal and quantify plant-pollinator interactions	SCIENTIFIC REPORTS			English	Article							ANIMAL MUTUALISTIC NETWORKS; ENVIRONMENTAL DNA; RHODODENDRON-FERRUGINEUM; POLLEN MORPHOLOGY; BIODIVERSITY; COMMUNITIES; POPULATION; BEES; IDENTIFICATION; CONSERVATION	Given the ongoing decline of both pollinators and plants, it is crucial to implement effective methods to describe complex pollination networks across time and space in a comprehensive and high-throughput way. Here we tested if metabarcoding may circumvent the limits of conventional methodologies in detecting and quantifying plant-pollinator interactions. Metabarcoding experiments on pollen DNA m…	[Pornon, Andre; Escaravage, Nathalie; Burrus, Monique; Holota, Helene; Pellizzari, Charlene; Iribar, Amaia; Etienne, Roselyne; Zinger, Lucie; Andalo, Christophe] Univ Toulouse 3, Lab Evolut & Diversite Biol EDB, F-31062 Toulouse, France; [Pornon, Andre; Escaravage, Nathalie; Burrus, Monique; Holota, Helene; Pellizzari, Charlene; Iribar, Amaia; Etienne, Roselyne; Zinger, Lucie; Andalo, Christophe]…	Pornon, A (reprint author), Univ Toulouse 3, Lab Evolut & Diversite Biol EDB, F-31062 Toulouse, France.; Pornon, A (reprint author), CNRS, EDB, UMR 5174, F-31062 Toulouse, France.	andre.pornon@univ-tlse3.fr	Zinger, Lucie/D-2527-2010	Zinger, Lucie/0000-0002-3400-5825	French Laboratory of Excellence project "TULIP" [ANR-10-LABX-41, ANR-11-IDEX-0002-02]; Centre National de la Recherche Scientifique-INEE (ERESA program) [DJ/ST/IP/2013/D-112]	This work was supported by the French Laboratory of Excellence project "TULIP" (ANR-10-LABX-41; ANR-11-IDEX-0002-02) and by the Centre National de la Recherche Scientifique-INEE (ERESA program: DJ/ST/IP/2013/D-112).		60	18	21	9	93	NATURE PUBLISHING GROUP	LONDON	MACMILLAN BUILDING, 4 CRINAN ST, LONDON N1 9XW, ENGLAND	2045-2322			SCI REP-UK	Sci Rep	Jun-03	2016	6
J	Gibson, J; Shokralla, S; Porter, TM; King, I; van Konynenburg, S; Janzen, DH; Hallwachs, W; Hajibabaei, M				Gibson, Joel; Shokralla, Shadi; Porter, Teresita M.; King, Ian; van Konynenburg, Steven; Janzen, Daniel H.; Hallwachs, Winnie; Hajibabaei, Mehrdad			Simultaneous assessment of the macrobiome and microbiome in a bulk sample of tropical arthropods through DNA metasystematics	PROCEEDINGS OF THE NATIONAL ACADEMY OF SCIENCES OF THE UNITED STATES OF AMERICA			English	Article						cytochrome c oxidase subunit I; Costa Rica; insect; Malaise trap; NGS	GUT CONTENTS; BIODIVERSITY; DIVERSITY; BARCODE; AMPLIFICATION; REGION; PCR; SEQUENCES; RECOVERY; BACTERIA	Conventional assessments of ecosystem sample composition are based on morphology-based or DNA barcode identification of individuals. Both approaches are costly and time-consuming, especially when applied to the large number of specimens and taxa commonly included in ecological investigations. Next-generation sequencing approaches can overcome the bottleneck of individual specimen isolation and id…	[Gibson, Joel; Shokralla, Shadi; King, Ian; van Konynenburg, Steven; Hajibabaei, Mehrdad] Univ Guelph, Dept Integrat Biol, Guelph, ON N1G 2W1, Canada; [Gibson, Joel; Shokralla, Shadi; King, Ian; van Konynenburg, Steven; Hajibabaei, Mehrdad] Univ Guelph, Biodivers Inst Ontario, Guelph, ON N1G 2W1, Canada; [Shokralla, Shadi] Mansoura Univ, Dept Microbiol, Mansoura 35516, Egypt; [Porter, Teresita M.…	Janzen, DH (reprint author), Univ Penn, Dept Biol, Philadelphia, PA 19104 USA.	djanzen@sas.upenn.edu; mhajibab@uoguelph.ca	Porter, Teresita/H-4072-2011	King, Ian/0000-0002-8820-6956; Gibson, Joel/0000-0001-7786-0066	Government of Canada through Genome Canada; Ontario Genomics Institute through the Biomonitoring 2.0 project [OGI-050]; National Science Foundation Grant Division of Environmental Biology [0515699]; JRS Biodiversity Foundation; Wege Foundation of Grand Rapids, MI; Natural Sciences and Engineering Research Council of Canada	We thank Claudia Bertrand for help in sample collection; Stephanie Boilard for assistance with processing Sanger sequencing; M. Alex Smith for the use of photographic equipment; Hamid Nikbakht for assistance with bioinformatic analysis; and Angela Holliss and Jeff Gross for Sanger-based DNA sequencing. We are grateful to Area de Conservacion Guanacaste for protecting the forest habitat that we sa…		54	87	89	8	175	NATL ACAD SCIENCES	WASHINGTON	2101 CONSTITUTION AVE NW, WASHINGTON, DC 20418 USA	0027-8424			P NATL ACAD SCI USA	Proc. Natl. Acad. Sci. U. S. A.	Jun-03	2014	111	22
J	Lee, CC; Wang, J; Matsuura, K; Yang, CCS				Lee, Chih-Chi; Wang, John; Matsuura, Kenji; Yang, Chin-Cheng Scotty			The complete mitochondrial genome of yellow crazy ant, Anoplolepis gracilipes (Hymenoptera: Formicidae)	MITOCHONDRIAL DNA PART B-RESOURCES			English	Article						Yellow crazy ant; mitochondrial genome; invasive ant	ISLAND	The yellow crazy ant Anoplolepis gracilipes is an invasive species that threatens biodiversity in introduced ecosystems. We sequenced the A. gracilipes mitogenome using next-generation sequencing methods. The circular mitogenome of A. gracilipes was 16,943 bp included 13 protein-coding genes, two ribosomal RNA genes, 22 transfer RNAs, and a single large non-coding region of 893 bp. The base compo…	[Lee, Chih-Chi; Matsuura, Kenji] Kyoto Univ, Grad Sch Agr, Lab Insect Ecol, Kyoto, Japan; [Lee, Chih-Chi; Yang, Chin-Cheng Scotty] Kyoto Univ, Res Inst Sustainable Humanosphere, Kyoto, Japan; [Wang, John] Acad Sinica, Biodivers Res Ctr, Taipei, Taiwan	Yang, CCS (reprint author), Kyoto Univ, Res Inst Sustainable Humanosphere, Kyoto, Japan.	ccyang@rish.kyoto-u.ac.jp						17	0	0	1	1	TAYLOR & FRANCIS LTD	ABINGDON	2-4 PARK SQUARE, MILTON PARK, ABINGDON OR14 4RN, OXON, ENGLAND	2380-2359			MITOCHONDRIAL DNA B	Mitochondrial DNA Part B-Resour.		2018	3	2
J	Tomberlin, JK; Crippen, TL; Tarone, AM; Chaudhury, MFB; Singh, B; Cammack, JA; Meisel, RP				Tomberlin, Jeffery K.; Crippen, Tawni L.; Tarone, Aaron M.; Chaudhury, Muhammad F. B.; Singh, Baneshwar; Cammack, Jonathan A.; Meisel, Richard P.			A Review of Bacterial Interactions With Blow Flies (Diptera: Calliphoridae) of Medical, Veterinary, and Forensic Importance	ANNALS OF THE ENTOMOLOGICAL SOCIETY OF AMERICA			English	Review						interkingdom communication; veterinary entomology; medical entomology; trophic interaction; succession	LUCILIA-SERICATA DIPTERA; COCHLIOMYIA-MACELLARIA DIPTERA; HORIZONTALLY TRANSMITTED PARASITES; LEVEL PHYSIOLOGICAL PROFILES; CUPRINA WIEDEMANN DIPTERA; MUSCA-DOMESTICA DIPTERA; INCUBATED BOVINE BLOOD; GRAVID SCREWWORM FLIES; GREEN BOTTLE FLY; MICROBIAL COMMUNITIES	Blow flies are commonly associated with decomposing material. In most cases, the larvae are found feeding on decomposing vertebrate remains; however, some species have specialized to feed on living tissue or can survive on other alternate resources like feces. Because of their affiliation with such septic environments, these insects have close associations with microbes. Historically, a tremendou…	[Tomberlin, Jeffery K.; Tarone, Aaron M.; Cammack, Jonathan A.] Texas A&M Univ, Dept Entomol, TAMU 2475, College Stn, TX 77843 USA; [Crippen, Tawni L.] Agr Res Serv, USDA, Southern Plains Agr Res Ctr, 2881 F&B Rd, College Stn, TX 77845 USA; [Chaudhury, Muhammad F. B.] Univ Nebraska, USDA ARS, SRU, Lincoln, NE USA; [Singh, Baneshwar] Virginia Commonwealth Univ, Dept Forens Sci, Richmond, VA 23284 …	Tomberlin, JK (reprint author), Texas A&M Univ, Dept Entomol, TAMU 2475, College Stn, TX 77843 USA.	jktomberlin@TAMU.edu; tawni.crippen@ars.usda.gov; tamlucilia@tamu.edu; Muhammad.Chaudhury@ars.usda.gov; bsingh@vcu.edu; jcammack_07@tamu.edu; rpmeisel@Central.UH.EDU		Crippen, Tawni/0000-0001-5129-2371; Meisel, Richard/0000-0002-7362-9307	Texas AM University; Texas A&M AgriLife Research; National Institute of Justice [2015-DN-BX-K020, 2010-DN-BX-K243]	A.M.T. and J.K.T. would like to thank Texas A&M University and Texas A&M AgriLife Research for providing support to develop this manuscript. We thank Robert Alaniz at Texas A&M for helpful discussions regarding gnotobiotic research and Natalie Gasz at Deakin University for reviewing this manuscript. AMT is funded by the National Institute of Justice grant 2015-DN-BX-K020. JKT, TLC, AMT, and BS we…		222	5	5	9	27	OXFORD UNIV PRESS INC	CARY	JOURNALS DEPT, 2001 EVANS RD, CARY, NC 27513 USA	0013-8746	1938-2901		ANN ENTOMOL SOC AM	Ann. Entomol. Soc. Am.	JAN	2017	110	1
J	Weatherbee, CR; Pechal, JL; Benbow, ME				Weatherbee, Courtney R.; Pechal, Jennifer L.; Benbow, M. Eric			The Dynamic Maggot Mass Microbiome	ANNALS OF THE ENTOMOLOGICAL SOCIETY OF AMERICA			English	Article						Calliphoridae; decomposition; necrobiome; epinecrotic; community	BACTERIAL COMMUNITY SUCCESSION; CARRION DECOMPOSITION; POSTMORTEM INTERVAL; POTENTIAL USE; BLOW FLIES; XANTHOMONADACEAE; ECOLOGY; FLY	Necrophagous insect studies have shown that decomposing vertebrate remains are an important ephemeral resource within an ecosystem. However, the microbes (e.g., bacteria and archaea) that were a part of the once living organism and the exogenous taxa that colonize this postmortem resource remain largely underexplored. Also, it is not well understood how these two kingdoms interact to recycle deca…	[Weatherbee, Courtney R.; Pechal, Jennifer L.; Benbow, M. Eric] Michigan State Univ, Dept Entomol, 243 Nat Sci Bldg, E Lansing, MI 48824 USA; [Benbow, M. Eric] Michigan State Univ, Dept Osteopath Med Specialties, 243 Nat Sci Bldg, E Lansing, MI 48824 USA	Benbow, ME (reprint author), Michigan State Univ, Dept Entomol, 243 Nat Sci Bldg, E Lansing, MI 48824 USA.; Benbow, ME (reprint author), Michigan State Univ, Dept Osteopath Med Specialties, 243 Nat Sci Bldg, E Lansing, MI 48824 USA.	weath108@msu.edu; pechalje@msu.edu; benbow@msu.edu		Pechal, Jennifer/0000-0002-2588-2519	Michigan State University College of Agriculture and Natural Resources (Department of Entomology); College of Osteopathic Medicine (Department of Osteopathic Medical Specialties)	We would like to thank Trevor Stamper and Christine Picard for their collaboration in study design and resources. Trevor Stamper provided the swine carcasses, including their transport, and is greatly appreciated for support and hospitality during the course of this study. This study was conducted at the Forensic Entomology Research Compound facility on the campus of Purdue University, directed b…		42	3	3	3	18	OXFORD UNIV PRESS INC	CARY	JOURNALS DEPT, 2001 EVANS RD, CARY, NC 27513 USA	0013-8746	1938-2901		ANN ENTOMOL SOC AM	Ann. Entomol. Soc. Am.	JAN	2017	110	1
J	Zeng, V; Extavour, CG				Zeng, Victor; Extavour, Cassandra G.			ASGARD: an open-access database of annotated transcriptomes for emerging model arthropod species	DATABASE-THE JOURNAL OF BIOLOGICAL DATABASES AND CURATION			English	Article							CRUSTACEAN PARHYALE-HAWAIENSIS; HEMIMETABOLOUS INSECT; ONCOPELTUS-FASCIATUS; PROTEIN FAMILIES; GENOME SEQUENCE; DROSOPHILA-MELANOGASTER; COPTOTERMES-FORMOSANUS; DEVELOPMENTAL GENETICS; TRIBOLIUM-CASTANEUM; RECENT IMPROVEMENTS	The increased throughput and decreased cost of next-generation sequencing (NGS) have shifted the bottleneck genomic research from sequencing to annotation, analysis and accessibility. This is particularly challenging for research communities working on organisms that lack the basic infrastructure of a sequenced genome, or an efficient way to utilize whatever sequence data may be available. Here w…	[Zeng, Victor; Extavour, Cassandra G.] Harvard Univ, Dept Organism & Evolutionary Biol, Cambridge, MA 02138 USA	Extavour, CG (reprint author), Harvard Univ, Dept Organism & Evolutionary Biol, 16 Divin Ave, Cambridge, MA 02138 USA.	extavour@oeb.harvard.edu	Extavour, Cassandra/I-4567-2012	Extavour, Cassandra/0000-0003-2922-5855	Harvard Stem Cell Institute [SG-0057-10-00]; Ellison Medical Foundation [AG-NS-07010-10]; National Science Foundation [IOS-0817678]	The Harvard Stem Cell Institute (Seed Grant number SG-0057-10-00 to C. G. E.); the Ellison Medical Foundation (New Scholar Award number AG-NS-07010-10 to C. G. E.); the National Science Foundation (grant number IOS-0817678 to C.G.E.).		103	7	7	0	30	OXFORD UNIV PRESS	OXFORD	GREAT CLARENDON ST, OXFORD OX2 6DP, ENGLAND	1758-0463			DATABASE-OXFORD	Database	Nov-23	2012
J	Pedro, PM; Piper, R; Neto, PB; Cullen, L; Dropa, M; Lorencao, R; Matte, MH; Rech, TC; Rufato, MO; Silva, M; Turati, DT				Pedro, Pedro M.; Piper, Ross; Neto, Pedro Bazilli; Cullen, Laury, Jr.; Dropa, Milena; Lorencao, Rogerio; Matte, Maria Helena; Rech, Tatiane Cristina; Rufato, Mauro Osmar, Jr.; Silva, Miriam; Turati, Daniele Turganti			Metabarcoding Analyses Enable Differentiation of Both Interspecific Assemblages and Intraspecific Divergence in Habitats With Differing Management Practices	ENVIRONMENTAL ENTOMOLOGY			English	Article						next-generation sequencing; metabarcoding; Beta diversity; insect dispersal	BIODIVERSITY ASSESSMENT; COFFEE PLANTATIONS; DNA BARCODES; ARTHROPODS; DIVERSITY; METAGENOMICS; PARADIGM; SEARCH; PEST	Spatial and temporal collections provide important data on the distribution and dispersal of species. Regional-scale monitoring invariably involves hundreds of thousands of samples, the identification of which is costly in both time and money. In this respect, metabarcoding is increasingly seen as a viable alternative to traditional morphological identification, as it eliminates the taxonomic bot…	[Pedro, Pedro M.; Cullen, Laury, Jr.; Lorencao, Rogerio; Rufato, Mauro Osmar, Jr.] IPE Inst Ecol Res, BR-12960000 Nazare Paulista, SP, Brazil; [Piper, Ross] Univ Leeds, Fac Biol Sci, Leeds LS2 9JT, W Yorkshire, England; [Neto, Pedro Bazilli] Fazenda Sao Pedro, BR-13770000 Caconde, SP, Brazil; [Dropa, Milena; Matte, Maria Helena; Silva, Miriam] Univ Sao Paulo, Fac Saude Publ, BR-01246904 Sao Paulo…	Pedro, PM (reprint author), IPE Inst Ecol Res, BR-12960000 Nazare Paulista, SP, Brazil.	pedro@ipe.org.br	Dropa, Milena/A-3946-2013	Dropa, Milena/0000-0003-1459-915X	ANEEL (Agencia Nacional de Energia Eletrica) [0064-1035/2014]	This research received R&D funding from ANEEL (Agencia Nacional de Energia Eletrica; grant number 0064-1035/2014). Sample collections were undertaken with permit number 54835 administered by the Brazilian Federal agency SISBIO. We thank the contributions from two anonymous reviewers, who provided important considerations to this work.		45	1	1	2	7	OXFORD UNIV PRESS INC	CARY	JOURNALS DEPT, 2001 EVANS RD, CARY, NC 27513 USA	0046-225X	1938-2936		ENVIRON ENTOMOL	Environ. Entomol.	DEC	2017	46	6
J	Manirajan, BA; Maisinger, C; Ratering, S; Rusch, V; Schwiert, A; Cardinale, M; Schnell, S				Manirajan, Binoy Ambika; Maisinger, Corinna; Ratering, Stefan; Rusch, Volker; Schwiert, Andreas; Cardinale, Massimiliano; Schnell, Sylvia			Diversity, specificity, co-occurance and hub taxa of the bacterial-fungal pollen microbiome	FEMS MICROBIOLOGY ECOLOGY			English	Article						flower pollen; microbiome; inter-kingdom diversity; intra-kingdom diversity; core microbiome; hub species	SP-NOV.; POLLINATION; MICROORGANISMS; COMMUNITIES; SURFACES; ECOLOGY; NECTAR	Flower pollen represents a unique microbial habitat, however the factors driving microbial assemblages and microbe-microbe interactions remain largely unexplored. Here we compared the structure and diversity of the bacterial-fungal microbiome between eight different pollen species (four wind-pollinated and four insect-pollinated) from close geographical locations, using high-throughput sequencing…	[Manirajan, Binoy Ambika; Maisinger, Corinna; Ratering, Stefan; Cardinale, Massimiliano; Schnell, Sylvia] Justus Liebig Univ Giessen, Res Ctr BioSyst Land Use & Nutr IFZ, Inst Appl Microbiol, Heinrich Buff Ring 26-32, D-35392 Giessen, Germany; [Rusch, Volker] Stiftung Old Herborn Univ, Inst Integrat Biol, Herborn, Germany; [Schwiert, Andreas] MVZ Inst Mikrookol GmbH, D-35745 Herborn, Germany	Cardinale, M; Schnell, S (reprint author), Justus Liebig Univ Giessen, Res Ctr BioSyst Land Use & Nutr IFZ, Inst Appl Microbiol, Heinrich Buff Ring 26-32, D-35392 Giessen, Germany.	Sylvia.Schnell@umwelt.uni-giessen.de	Ratering, Stefan/N-9437-2013; Schnell, Sylvia/H-1639-2012	Ratering, Stefan/0000-0001-7572-6306; Schnell, Sylvia/0000-0003-3903-6089; Cardinale, Massimiliano/0000-0003-1421-722X				96	1	1	11	11	OXFORD UNIV PRESS	OXFORD	GREAT CLARENDON ST, OXFORD OX2 6DP, ENGLAND	0168-6496	1574-6941		FEMS MICROBIOL ECOL	FEMS Microbiol. Ecol.	AUG	2018	94	8
J	Fu, XH; Li, JJ; Tian, Y; Quan, WP; Zhang, S; Liu, Q; Liang, F; Zhu, XL; Zhang, LS; Wang, DP; Hu, J				Fu, Xinhua; Li, Jingjing; Tian, Yu; Quan, Weipeng; Zhang, Shu; Liu, Qian; Liang, Fan; Zhu, Xinlei; Zhang, Liangsheng; Wang, Depeng; Hu, Jiang			Long-read sequence assembly of the firefly Pyrocoelia pectoralis genome	GIGASCIENCE			English	Article						firefly; Pyrocoelia pectoralis; genome; long reads; assembly	GENE; ANNOTATION; PREDICTION; COLEOPTERA; LAMPYRIDAE; ALIGNMENT; INSIGHTS; REVEALS; BEETLE; TOOL	Background: Fireflies are a family of insects within the beetle order Coleoptera, or winged beetles, and they are one of the most well-known and loved insect species because of their bioluminescence. However, the firefly is in danger of extinction because of the massive destruction of its living environment. In order to improve the understanding of fireflies and protect them effectively, we seque…	[Fu, Xinhua] Huazhong Agr Univ, Hubei Insect Resources Utilizat & Sustainable Pes, Coll Plant Sci & Technol, Shizishan St, Wuhan 430000, Hubei, Peoples R China; [Li, Jingjing; Tian, Yu; Quan, Weipeng; Zhang, Shu; Liang, Fan; Wang, Depeng; Hu, Jiang] Next Biosci Inst, 666 Gaoxin Rd, Wuhan 430000, Hubei, Peoples R China; [Zhu, Xinlei] Firefly Conservat Res Ctr, Shizishan St, Wuhan 430000, Hubei, Pe…	Wang, DP; Hu, J (reprint author), Next Biosci Inst, 666 Gaoxin Rd, Wuhan 430000, Hubei, Peoples R China.	wangdp@grandomics.com; huj@grandomics.com			National Science Foundation of China [31672349, 31372252]	We thank members of Huazhong Agricultural University for preparing samples. We also thank the staff at Nextomics Biosciences, who contributed to the sequencing of the firefly genome. We thank Huiwen Che and Kai Wang for revising and discussion. Financial assistance was provided by the National Science Foundation of China (#31672349 and #31372252).		50	1	1	7	8	OXFORD UNIV PRESS	OXFORD	GREAT CLARENDON ST, OXFORD OX2 6DP, ENGLAND	2047-217X			GIGASCIENCE	GigaScience	Nov-24	2017	6	12
J	Monaghan, MT; Wild, R; Elliot, M; Fujisawa, T; Balke, M; Inward, DJ; Lees, DC; Ranaivosolo, R; Eggleton, P; Barraclough, TG; Vogler, AP				Monaghan, Michael T.; Wild, Ruth; Elliot, Miranda; Fujisawa, Tomochika; Balke, Michael; Inward, Daegan J. G.; Lees, David C.; Ranaivosolo, Ravo; Eggleton, Paul; Barraclough, Timothy G.; Vogler, Alfried P.			Accelerated Species Inventory on Madagascar Using Coalescent-Based Models of Species Delineation	SYSTEMATIC BIOLOGY			English	Article						Biodiversity; coalescent; DNA barcoding; DNA taxonomy; endemism; GMYC; Madagascar; turnover	DNA TAXONOMY; MOLECULAR EVOLUTION; DUNG BEETLES; POPULATIONS; DIVERSITY; BARCODES; MITOCHONDRIAL; DELIMITATION; POLYMORPHISM; PROMISE	High-throughput DNA sequencing has the potential to accelerate species discovery if it is able to recognize evolutionary entities from sequence data that are comparable to species. The general mixed Yule-coalescent (GMYC) model estimates the species boundary from DNA surveys by identifying independently evolving lineages as a transition from coalescent to speciation branching patterns on a phylog…	[Monaghan, Michael T.] IGB, Leibniz Inst Freshwater Ecol & Inland Fisheries, D-12587 Berlin, Germany; [Monaghan, Michael T.; Wild, Ruth; Elliot, Miranda; Balke, Michael; Inward, Daegan J. G.; Lees, David C.; Eggleton, Paul; Vogler, Alfried P.] Nat Hist Museum, Dept Entomol, London SW7 5BD, England; [Monaghan, Michael T.; Wild, Ruth; Elliot, Miranda; Fujisawa, Tomochika; Barraclough, Timothy G.; V…	Monaghan, MT (reprint author), IGB, Leibniz Inst Freshwater Ecol & Inland Fisheries, D-12587 Berlin, Germany.	monaghan@igb-berlin.de	Monaghan, Michael/A-2589-2009	Monaghan, Michael/0000-0001-6200-2376; Barraclough, Timothy/0000-0002-8084-2640	Madagascar Ministry of the Environment, Water and Forests; National Association for the Management of Protected Areas; Biotechnology and Biological Sciences Research Council [BBS/B/04358]	Field work would not have been possible without the generous support of staff at the Madagascar Institute for the Conservation of Tropical Ecosystems, especially Benjamin Andriamihaja, Liva Ravelonarivo, Benjy Randrianambina, and Jean-Marcel Rakotoarison. Sampling was conducted with the help of Doug Ottke, Roger Andriamparany, Kelly Inward, and Pierre Raza. ndraire. In Ranomafana, we thank Anigo …		87	379	385	8	96	OXFORD UNIV PRESS	OXFORD	GREAT CLARENDON ST, OXFORD OX2 6DP, ENGLAND	1063-5157	1076-836X		SYST BIOL	Syst. Biol.	JUN	2009	58	3
J	Lemmon, AR; Emme, SA; Lemmon, EM				Lemmon, Alan R.; Emme, Sandra A.; Lemmon, Emily Moriarty			Anchored Hybrid Enrichment for Massively High-Throughput Phylogenomics	SYSTEMATIC BIOLOGY			English	Article						Anchor regions; anchored enrichment; anchored phylogenomics; highly conserved regions; hybrid enrichment; phylogenetics; phylogeography; sequence capture; ultraconserved elements	SPECIES-TREE ESTIMATION; ULTRACONSERVED ELEMENTS; PHYLOGENETIC INFORMATIVENESS; BAYESIAN-ESTIMATION; VERTEBRATE TREE; EUKARYOTIC TREE; INSECT GENOMES; LIFE PROGRESS; GENE TREES; SELECTION	The field of phylogenetics is on the cusp of a major revolution, enabled by new methods of data collection that leverage both genomic resources and recent advances in DNA sequencing. Previous phylogenetic work has required labor-intensive marker development coupled with single-locus polymerase chain reaction and DNA sequencing on clade-by-clade and locus-by-locus basis. Here, we present a new, co…	[Lemmon, Alan R.] Florida State Univ, Dept Sci Comp, Dirac Sci Lib, Tallahassee, FL 32306 USA; [Emme, Sandra A.; Lemmon, Emily Moriarty] Florida State Univ, Dept Biol Sci, Tallahassee, FL 32306 USA	Lemmon, AR (reprint author), Florida State Univ, Dept Sci Comp, Dirac Sci Lib, Tallahassee, FL 32306 USA.	alemmon@fsu.edu			Florida State University	This work was funded by Florida State University new faculty setup funds to Alan Lemmon and Emily Moriarty Lemmon.		54	256	257	7	142	OXFORD UNIV PRESS	OXFORD	GREAT CLARENDON ST, OXFORD OX2 6DP, ENGLAND	1063-5157	1076-836X		SYST BIOL	Syst. Biol.	OCT	2012	61	5
J	Roossinck, MJ; Martin, DP; Roumagnac, P				Roossinck, Marilyn J.; Martin, Darren P.; Roumagnac, Philippe			Plant Virus Metagenomics: Advances in Virus Discovery	PHYTOPATHOLOGY			English	Review							TALLGRASS PRAIRIE PRESERVE; COMPLETE GENOME SEQUENCES; MILD MOTTLE VIRUS; MOLECULAR CHARACTERIZATION; DNA VIRUSES; SMALL RNAS; TERRESTRIAL ORCHIDS; WESTERN-AUSTRALIA; OSAGE COUNTY; WILD PLANT	In recent years plant viruses have been detected from many environments, including domestic and wild plants and interfaces between these systems-aquatic sources, feces of various animals, and insects. A variety of methods have been employed to study plant virus biodiversity, including enrichment for virus-like particles or virus-specific RNA or DNA, or the extraction of total nucleic acids, follo…	[Roossinck, Marilyn J.] Penn State Univ, Dept Plant Pathol & Environm Microbiol, Ctr Infect Dis Dynam, University Pk, PA 16802 USA; [Martin, Darren P.] Univ Cape Town, Computat Biol Grp, Inst Infect Dis & Mol Med, ZA-7925 Cape Town, South Africa; [Roumagnac, Philippe] CIRAD, UMR BGPI, F-34398 Montpellier 5, France	Roossinck, MJ (reprint author), Penn State Univ, Dept Plant Pathol & Environm Microbiol, Ctr Infect Dis Dynam, University Pk, PA 16802 USA.	mjr25@psu.edu			National Science Foundation [EF-0627108, EPS-0447262, IOS-0950579, IOS-1157148]; United States Department of Agriculture [OKLR-2007-01012]; Pennsylvania State University	We thank P. Bernardo, E. Fernandez, and D. Filloux for their invaluable help in achieving the large-scale VANA-based ecogenomic studies conducted in Camargue and Western Cape regions. M. J. Roossinck acknowledges the National Science Foundation grant numbers EF-0627108, EPS-0447262, IOS-0950579, and IOS-1157148 and the United States Department of Agriculture grant number OKLR-2007-01012 for previ…		97	63	70	5	69	AMER PHYTOPATHOLOGICAL SOC	ST PAUL	3340 PILOT KNOB ROAD, ST PAUL, MN 55121 USA	0031-949X	1943-7684		PHYTOPATHOLOGY	Phytopathology	JUN	2015	105	6
J	Mata, VA; Amorim, F; Corley, MFV; McCracken, GF; Rebelo, H; Beja, P				Mata, Vanessa A.; Amorim, Francisco; Corley, Martin F. V.; McCracken, Gary F.; Rebelo, Hugo; Beja, Pedro			Female dietary bias towards large migratory moths in the European free-tailed bat (Tadarida teniotis)	BIOLOGY LETTERS			English	Article						resource partitioning; bat diet; gender segregation; Tadarida teniotis; metabarcoding; COI	EPTESICUS-FUSCUS; FORAGING BEHAVIOR; INSECTS; SEGREGATION; SEX	In bats, sexual segregation has been described in relation to differential use of roosting and foraging habitats. It is possible that variation may also exist between genders in the use of different prey types. However, until recently this idea was difficult to test owing to poorly resolved taxonomy of dietary studies. Here, we use high-throughput sequencing to describe gender-related variation i…	[Mata, Vanessa A.; Amorim, Francisco; Corley, Martin F. V.; Rebelo, Hugo; Beja, Pedro] Univ Porto, Ctr Invest Biodiversidade & Recursos Genet, CIBIO InBIO, P-4485661 Vairao, Portugal; [McCracken, Gary F.] Univ Tennessee, Dept Ecol & Evolutionary Biol, Knoxville, TN 37996 USA; [Rebelo, Hugo] Univ Bristol, Sch Biol Sci, Bristol BS8 1UG, Avon, England; [Rebelo, Hugo; Beja, Pedro] Univ Lisbon, Inst S…	Mata, VA (reprint author), Univ Porto, Ctr Invest Biodiversidade & Recursos Genet, CIBIO InBIO, P-4485661 Vairao, Portugal.	vanessamata@cibio.up.pt	Mata, Vanessa/L-7375-2013; Rebelo, Hugo/C-9005-2009; Beja, Pedro/A-7851-2008	Mata, Vanessa/0000-0003-3005-9030; Rebelo, Hugo/0000-0002-7118-4068; Beja, Pedro/0000-0001-8164-0760; Amorim, Francisco/0000-0002-7731-9242	Fundacao para Ciencia e Tecnologia (FCT) [LTER/BIA-BEC/0004/2009]; EDP Biodiversity Chair; FCT [PD/BD/113462/2015, PD/BD/52606/2014, IF/00497/2013]	The study was funded by Fundacao para Ciencia e Tecnologia (FCT) (Project LTER/BIA-BEC/0004/2009) and EDP Biodiversity Chair. FCT funded Vanessa Mata (PD/BD/113462/2015), Francisco Amorim (PD/BD/52606/2014) and Hugo Rebelo (IF/00497/2013).		24	12	12	3	36	ROYAL SOC	LONDON	6-9 CARLTON HOUSE TERRACE, LONDON SW1Y 5AG, ENGLAND	1744-9561	1744-957X		BIOL LETTERS	Biol. Lett.	Mar-01	2016	12	3
J	Poelchau, MF; Reynolds, JA; Elsik, CG; Denlinger, DL; Armbruster, PA				Poelchau, Monica F.; Reynolds, Julie A.; Elsik, Christine G.; Denlinger, David L.; Armbruster, Peter A.			Deep sequencing reveals complex mechanisms of diapause preparation in the invasive mosquito, Aedes albopictus	PROCEEDINGS OF THE ROYAL SOCIETY B-BIOLOGICAL SCIENCES			English	Article						Aedes albopictus; RNA-Seq; diapause preparation; embryonic development; molecular physiology; invasive species	CELL NUCLEAR ANTIGEN; LARGE GENE LISTS; INSECT DIAPAUSE; SARCOPHAGA-CRASSIPALPIS; DROSOPHILA-MELANOGASTER; EMBRYONIC-DEVELOPMENT; FLESH FLY; EXPRESSION; CULICIDAE; DIPTERA	Seasonal environments present fundamental physiological challenges to a wide range of insects. Many temperate insects surmount the exigencies of winter by undergoing photoperiodic diapause, in which photoperiod provides a token cue that initiates an alternative developmental programme leading to dormancy. Pre-diapause is a crucial preparatory phase of this process, preceding developmental arrest.…	[Poelchau, Monica F.; Armbruster, Peter A.] Georgetown Univ, Dept Biol, Washington, DC 20057 USA; [Reynolds, Julie A.; Denlinger, David L.] Ohio State Univ, Dept Entomol, Columbus, OH 43210 USA; [Elsik, Christine G.] Univ Missouri, Div Anim Sci, S134 D Anim Sci Res Ctr, Columbia, MO USA	Poelchau, MF (reprint author), Georgetown Univ, Dept Biol, 37th & O Str NW, Washington, DC 20057 USA.	mpoelchau@gmail.com	Elsik, Christine/C-4120-2017	Elsik, Christine/0000-0002-4248-7713; Poelchau, Monica/0000-0002-4584-6056	National Institutes of Health [5R21AI081041-02]; Georgetown University	We would like to thank the Armbruster, Elsik and Denlinger laboratories, and R. Scott Cornman for helpful comments and suggestions on this work. Comments from the Associate Editor and two anonymous referees greatly improved the quality of this manuscript. Christopher Childers was instrumental in setting up the website http://AlbopictusExpression.org. This work was supported by the National Instit…		61	47	50	2	51	ROYAL SOC	LONDON	6-9 CARLTON HOUSE TERRACE, LONDON SW1Y 5AG, ENGLAND	0962-8452	1471-2954		P ROY SOC B-BIOL SCI	Proc. R. Soc. B-Biol. Sci.	May-22	2013	280	1759
J	Bekal, S; Domier, LL; Niblack, TL; Lambert, KN				Bekal, Sadia; Domier, Leslie L.; Niblack, Terry L.; Lambert, Kris N.			Discovery and initial analysis of novel viral genomes in the soybean cyst nematode	JOURNAL OF GENERAL VIROLOGY			English	Article							VIRUS-LIKE PARTICLES; ROOT-KNOT NEMATODE; CAENORHABDITIS-ELEGANS; HETERODERA-GLYCINES; NUCLEOTIDE-SEQUENCE; RNA VIRUS; REPLICATION; DISEASE; PLANT; TRANSMISSION	Nematodes are the most abundant multicellular animals on earth, yet little is known about their natural viral pathogens. To date, only two nematode virus genomes have been reported. Consequently, nematode viruses have been overlooked as important biotic factors in the study of nematode ecology. Here, we show that one plant parasitic nematode species, Heterodera glycines, the soybean cyst nematode…	[Domier, Leslie L.; Lambert, Kris N.] Univ Illinois, USDA, ARS, Dept Crop Sci, Urbana, IL 61810 USA	Lambert, KN (reprint author), Univ Illinois, USDA, ARS, Dept Crop Sci, Urbana, IL 61810 USA.	knlamber@illinois.edu			United Soybean Board; North Central Soybean Research Panel	We would like to thank the United Soybean Board and the North Central Soybean Research Panel for the financial support. We also thank Drs George Bruening and Joanna Shisler for their helpful comments on this manuscript.		41	35	35	2	19	SOC GENERAL MICROBIOLOGY	READING	MARLBOROUGH HOUSE, BASINGSTOKE RD, SPENCERS WOODS, READING RG7 1AG, BERKS, ENGLAND	0022-1317			J GEN VIROL	J. Gen. Virol.	AUG	2011	92		8
J	Evans, DM; Kitson, JJN; Lunt, DH; Straw, NA; Pocock, MJO				Evans, Darren M.; Kitson, James J. N.; Lunt, David H.; Straw, Nigel A.; Pocock, Michael J. O.			Merging DNA metabarcoding and ecological network analysis to understand and build resilient terrestrial ecosystems	FUNCTIONAL ECOLOGY			English	Article						food webs; forestry; host-parasitoid interactions; invasive species; next-generation sequencing	FOOD-WEB STRUCTURE; MUTUALISTIC NETWORKS; POLLINATION NETWORKS; EVOLUTIONARY HISTORY; MOLECULAR-DETECTION; MAXIMUM-LIKELIHOOD; SEQUENCING DATA; CLIMATE-CHANGE; BIODIVERSITY; ROBUSTNESS	1. Significant advances in both mathematical and molecular approaches in ecology offer unprecedented opportunities to describe and understand ecosystem functioning. Ecological networks describe interactions between species, the underlying structure of communities and the function and stability of ecosystems. They provide the ability to assess the robustness of complex ecological communities to sp…	[Evans, Darren M.] Newcastle Univ, Sch Biol, Newcastle Upon Tyne NE1 7RU, Tyne & Wear, England; [Evans, Darren M.; Kitson, James J. N.; Lunt, David H.] Univ Hull, Sch Biol Biomed & Environm Sci, Kingston Upon Hull HU6 7RX, N Humberside, England; [Straw, Nigel A.] Alice Holt Lodge, Forest Res, Farnham GU10 4LH, Surrey, England; [Pocock, Michael J. O.] Ctr Ecol & Hydrol, Wallingford OX10 8BB, Oxon,…	Kitson, JJN (reprint author), Univ Hull, Sch Biol Biomed & Environm Sci, Kingston Upon Hull HU6 7RX, N Humberside, England.	KitsonJJN@gmail.com	Pocock, Michael/A-5632-2012	Pocock, Michael/0000-0003-4375-0445; Kitson, James/0000-0003-2405-1198	Natural Environment Research Council [ceh020002]			81	17	17	14	71	WILEY-BLACKWELL	HOBOKEN	111 RIVER ST, HOBOKEN 07030-5774, NJ USA	0269-8463	1365-2435		FUNCT ECOL	Funct. Ecol.	DEC	2016	30	12
J	Bellemain, E; Davey, ML; Kauserud, H; Epp, LS; Boessenkool, S; Coissac, E; Geml, J; Edwards, M; Willerslev, E; Gussarova, G; Taberlet, P; Brochmann, C				Bellemain, Eva; Davey, Marie L.; Kauserud, Havard; Epp, Laura S.; Boessenkool, Sanne; Coissac, Eric; Geml, Jozsef; Edwards, Mary; Willerslev, Eske; Gussarova, Galina; Taberlet, Pierre; Brochmann, Christian			Fungal palaeodiversity revealed using high-throughput metabarcoding of ancient DNA from arctic permafrost	ENVIRONMENTAL MICROBIOLOGY			English	Article							BASIDIOMYCETOUS YEAST; MICROBIAL DIVERSITY; ENVIRONMENTAL DNA; SPOROCARP DNA; SP NOV.; SOIL; ALPINE; ICE; COMMUNITIES; SEDIMENTS	The taxonomic and ecological diversity of ancient fungal communities was assessed by combining next generation sequencing and metabarcoding of DNA preserved in permafrost. Twenty-six sediment samples dated 1600032000 radiocarbon years old from two localities in Siberia were analysed for fungal ITS. We detected 75 fungal OTUs from 21 orders representing three phyla, although rarefaction analyses s…	[Bellemain, Eva; Epp, Laura S.; Boessenkool, Sanne; Gussarova, Galina; Brochmann, Christian] Univ Oslo, Nat Hist Museum, Natl Ctr Biosystemat, NO-0318 Oslo, Norway; [Davey, Marie L.; Kauserud, Havard] Univ Oslo, Dept Biol, MERG, N-0316 Oslo, Norway; [Davey, Marie L.] Norwegian Univ Life Sci, Dept Ecol & Nat Resource Management, N-1430 As, Norway; [Coissac, Eric; Taberlet, Pierre] Univ Grenoble 1,…	Bellemain, E (reprint author), SpyGen Savoie Technolac, 17 Allee Lac St Andre,BP 274 1, F-73375 Le Bourget Du Lac, France.	evabellemain@gmail.com	Geml, Jozsef/C-2223-2018; Gussarova, Galina/E-4758-2015; Taberlet, Pierre/D-1178-2010; Epp, Laura Saskia/J-5301-2016; Boessenkool, Sanne/K-4274-2017; Brochmann, Christian/A-4105-2009; Coissac, Eric/B-1077-2011	Geml, Jozsef/0000-0001-8745-0423; Gussarova, Galina/0000-0001-5388-7491; Taberlet, Pierre/0000-0002-3554-5954; Epp, Laura Saskia/0000-0002-2230-9477; Boessenkool, Sanne/0000-0001-8033-1165; Coissac, Eric/0000-0001-7507-6729; Davey, Marie/0000-0003-3911-8770	Research Council of Norway [191627/V40]; ECOCHANGE Project under the sixth Framework Programme of the European Commission [FP6-0368669]; National Science and Engineering Research Council of Canada (NSERC)	This work is part of the BarFrost project ('Reconstruction of past ecosystems by barcoding DNA preserved in permafrost') funded by the Research Council of Norway (Grant No. 191627/V40 to CB). It is conducted in collaboration with the ECOCHANGE Project (Contract No FP6-0368669) under the sixth Framework Programme of the European Commission. MLD's participation was financed by a postdoctoral fellow…		83	34	36	4	134	WILEY	HOBOKEN	111 RIVER ST, HOBOKEN 07030-5774, NJ USA	1462-2912	1462-2920		ENVIRON MICROBIOL	Environ. Microbiol.	APR	2013	15	4
J	Pechal, JL; Benbow, ME				Pechal, Jennifer L.; Benbow, M. Eric			Microbial ecology of the salmon necrobiome: evidence salmon carrion decomposition influences aquatic and terrestrial insect microbiomes	ENVIRONMENTAL MICROBIOLOGY			English	Article							TROUT ONCORHYNCHUS-MYKISS; FLIES DIPTERA; MAGGOT EXCRETIONS/SECRETIONS; STAPHYLOCOCCUS-AUREUS; INTERACTIVE TREE; RAIN-FOREST; BLOW FLIES; FOOD WEBS; DIVERSITY; BACTERIAL	Carrion decomposition is driven by complex relationships that affect necrobiome community (i.e. all organisms and their genes associated with a dead animal) interactions, such as insect species arrival time to carrion and microbial succession. Little is understood about how microbial communities interact with invertebrates at the aquatic-terrestrial habitat interface. The first objective of the s…	[Pechal, Jennifer L.; Benbow, M. Eric] Michigan State Univ, Dept Entomol, 243 Nat Sci Bldg, E Lansing, MI 48824 USA; [Benbow, M. Eric] Michigan State Univ, Dept Osteopath Med Specialties, 243 Nat Sci Bldg, E Lansing, MI 48824 USA	Pechal, JL (reprint author), Michigan State Univ, Dept Entomol, 243 Nat Sci Bldg, E Lansing, MI 48824 USA.	pechalje@msu.edu		Pechal, Jennifer/0000-0002-2588-2519	Michigan State University College of Natural Resources and Agriculture (Department of Entomology); College of Osteopathic Medicine (Department of Osteopathic Medical Specialties)	The authors would like to thank CJ Picard for assistance in Calliphoridae adult collections along with DA Tallmon and J Hudson for their support and hospitality. The authors would like to thank four anonymous reviewers who made comments to improve a previous version of the manuscript. We thank the Michigan State University College of Natural Resources and Agriculture (Department of Entomology) an…		77	10	10	0	21	WILEY	HOBOKEN	111 RIVER ST, HOBOKEN 07030-5774, NJ USA	1462-2912	1462-2920		ENVIRON MICROBIOL	Environ. Microbiol.	MAY	2016	18	5
J	Manirajan, BA; Ratering, S; Rusch, V; Schwiertz, A; Geissler-Plaum, R; Cardinale, M; Schnell, S				Manirajan, Binoy Ambika; Ratering, Stefan; Rusch, Volker; Schwiertz, Andreas; Geissler-Plaum, Rita; Cardinale, Massimiliano; Schnell, Sylvia			Bacterial microbiota associated with flower pollen is influenced by pollination type, and shows a high degree of diversity and species-specificity	ENVIRONMENTAL MICROBIOLOGY			English	Article							IN-SITU HYBRIDIZATION; TARGETED OLIGONUCLEOTIDE PROBES; FLORAL NECTAR; CHEMICAL-COMPOSITION; SP NOV.; COMMUNITIES; PHYLLOSPHERE; MICROORGANISMS; IDENTIFICATION; ENVIRONMENT	Diverse microorganisms colonise the different plant-microhabitats, such as rhizosphere and phyllosphere, and play key roles for the host. However, bacteria associated with pollen are poorly investigated, despite its ecological, commercial and medical relevance. Due to structure and nutritive composition, pollen provides a unique microhabitat. Here the bacterial abundance, community structure, div…	[Manirajan, Binoy Ambika; Ratering, Stefan; Geissler-Plaum, Rita; Cardinale, Massimiliano; Schnell, Sylvia] Justus Liebig Univ, Res Ctr BioSyst Land Use & Nutr IFZ, Inst Appl Microbiol, Giessen, Germany; [Rusch, Volker] Stiftung Old Herborn Univ, Inst Integrat Biol, Herborn, Germany; [Schwiertz, Andreas] MVZ Inst Mikrookol GmbH, Herborn, Germany	Schnell, S (reprint author), Justus Liebig Univ, Res Ctr BioSyst Land Use & Nutr IFZ, Inst Appl Microbiol, Giessen, Germany.	Sylvia.Schnell@umwelt.uni-giessen.de	Ratering, Stefan/N-9437-2013; Cardinale, Massimiliano/B-8269-2014; Schnell, Sylvia/H-1639-2012	Ratering, Stefan/0000-0001-7572-6306; Cardinale, Massimiliano/0000-0003-1421-722X; Schnell, Sylvia/0000-0003-3903-6089				70	16	16	6	39	WILEY	HOBOKEN	111 RIVER ST, HOBOKEN 07030-5774, NJ USA	1462-2912	1462-2920		ENVIRON MICROBIOL	Environ. Microbiol.	DEC	2016	18	12
J	Pascual, J; von Hoermann, C; Rottler-Hoermann, AM; Nevo, O; Geppert, A; Sikorski, J; Huber, KJ; Steiger, S; Ayasse, M; Overmann, J				Pascual, Javier; von Hoermann, Christian; Rottler-Hoermann, Ann-Marie; Nevo, Omer; Geppert, Alicia; Sikorski, Johannes; Huber, Katharina J.; Steiger, Sandra; Ayasse, Manfred; Overmann, Joerg			Function of bacterial community dynamics in the formation of cadaveric semiochemicals during in situ carcass decomposition	ENVIRONMENTAL MICROBIOLOGY			English	Article							MICROBIAL COMMUNITIES; POTENTIAL USE; SUCCESSION; GUT; GENE; DIVERSITY; VOLATILES; DIPTERA; BEETLE; TOOL	The decomposition of dead mammalian tissue involves a complex temporal succession of epinecrotic bacteria. Microbial activity may release different cadaveric volatile organic compounds which in turn attract other key players of carcass decomposition such as scavenger insects. To elucidate the dynamics and potential functions of epinecrotic bacteria on carcasses, we monitored bacterial communities…	[Pascual, Javier; Geppert, Alicia; Sikorski, Johannes; Huber, Katharina J.; Overmann, Joerg] Leibniz Inst DSMZ Deutsch Sammlung Mikroorganisme, Dept Microbial Ecol & Divers Res, Braunschweig, Germany; [von Hoermann, Christian; Rottler-Hoermann, Ann-Marie; Nevo, Omer; Steiger, Sandra; Ayasse, Manfred] Ulm Univ, Inst Evolutionary Ecol & Conservat Genom, Dept Biol, Ulm, Germany; [Overmann, Joerg] Te…	Pascual, J (reprint author), Leibniz Inst DSMZ Deutsch Sammlung Mikroorganisme, Dept Microbial Ecol & Divers Res, Braunschweig, Germany.	javier.pascual@dsmz.de		pascual, javier/0000-0002-1900-7099	DFG Priority Program 1374 "Infrastructure-Biodiversity-Exploratories' [AY 12/9-1, STE 1874/4-1, OV 20/21-1]	We thank the managers of the three Exploratories, Kirsten Reichel-Jung, Swen Renner, Katrin Lorenzen, Sonja Gockel, Kerstin Wiesner and Martin Gorke for their work in maintaining the plot and project infrastructure; Ralf Schlehahn and Ulf Pommer of the Local Management Team Schorfheide-Chorin for fieldwork assistance; Christiane Fischer and Simone Pfeiffer for giving support through the central o…		62	1	1	3	19	WILEY	HOBOKEN	111 RIVER ST, HOBOKEN 07030-5774, NJ USA	1462-2912	1462-2920		ENVIRON MICROBIOL	Environ. Microbiol.	AUG	2017	19	8			SI
J	Brodin, Y; Ejdung, G; Strandberg, J; Lyrholm, T				Brodin, Y.; Ejdung, G.; Strandberg, J.; Lyrholm, T.			Improving environmental and biodiversity monitoring in the Baltic Sea using DNA barcoding of Chironomidae (Diptera)	MOLECULAR ECOLOGY RESOURCES			English	Article						DNA barcoding; environmental DNA; insects; invertebrates	COMMUNITY STRUCTURE; IDENTIFICATION; PHYLOGENY; MACROINVERTEBRATES; INDICATORS; INFERENCE; TAXONOMY; COMPLEX; QUALITY; GENUS	As for many other regions, environmental and biodiversity monitoring of the brackish Baltic Sea suffers from low species resolution for several taxa. One such case is the benthic larvae of midges Chironomidae (Diptera), which are estimated to constitute about 30% of the macrozoobenthos species of the Baltic Sea and are important indicators of environmental quality. We assessed the usefulness of C…	[Brodin, Y.; Strandberg, J.; Lyrholm, T.] Swedish Museum Nat Hist, S-10405 Stockholm, Sweden; [Ejdung, G.] Swedish Agcy Marine & Water Management, S-40439 Gothenburg, Sweden	Lyrholm, T (reprint author), Swedish Museum Nat Hist, Box 50007, S-10405 Stockholm, Sweden.	thomas.lyrholm@nrm.se			Swedish Environmental Protection Agency	We wish to express our gratitude to Dawn Williams for slide preparations and to Sara Berggren, Lars Bern, Bo Bjornsater, Caroline Essenberg, Jorgen Hellberg, Gunnar Hjertstrand, Axel Hullberg, Martin Irestedt, Hans Kautsky, Kristina Murray-Brodin, Jonas Rodhe and Miriam Talah for field sampling of chironomids. We are grateful for helpful comments by the reviewers. Funding was provided by the Swed…		40	20	20	2	71	WILEY-BLACKWELL	HOBOKEN	111 RIVER ST, HOBOKEN 07030-5774, NJ USA	1755-098X	1755-0998		MOL ECOL RESOUR	Mol. Ecol. Resour.	NOV	2013	13	6			SI
J	Clarke, LJ; Soubrier, J; Weyrich, LS; Cooper, A				Clarke, Laurence J.; Soubrier, Julien; Weyrich, Laura S.; Cooper, Alan			Environmental metabarcodes for insects: in silico PCR reveals potential for taxonomic bias	MOLECULAR ECOLOGY RESOURCES			English	Article						environmental DNA; insect; metabarcoding; PCR bias	SUBUNIT RIBOSOMAL-RNA; SECONDARY STRUCTURE; DNA BARCODES; 16S RDNA; GENE; IDENTIFICATION; COMMUNITIES; DIVERSITY; EVOLUTION; PRIMERS	Studies of insect assemblages are suited to the simultaneous DNA-based identification of multiple taxa known as metabarcoding. To obtain accurate estimates of diversity, metabarcoding markers ideally possess appropriate taxonomic coverage to avoid PCR-amplification bias, as well as sufficient sequence divergence to resolve species. We used in silicoPCR to compare the taxonomic coverage and resolu…	[Clarke, Laurence J.; Soubrier, Julien; Weyrich, Laura S.; Cooper, Alan] Univ Adelaide, Australian Ctr Ancient DNA, Adelaide, SA 5005, Australia	Clarke, LJ (reprint author), Univ Adelaide, Australian Ctr Ancient DNA, Adelaide, SA 5005, Australia.	laurence.clarke@adelaide.edu.au	Clarke, Laurence/N-3579-2017	Clarke, Laurence/0000-0002-0844-4453; Weyrich, Laura/0000-0001-5243-4634	ARC	Thanks to Renate Faast and Oliver Wooley for supplying insect specimens; Douglas Green for supplying DNA extracts; and John Jennings, Gary Taylor and Remko Leijs for morphological identification. Bastien Llamas helped design the bioinformatic pipeline. Oliver Wooley helped produce Fig. S2 (Supporting information). We thank the ARC for funding and ACAD members for helpful comments and assistance.		49	70	71	9	99	WILEY	HOBOKEN	111 RIVER ST, HOBOKEN 07030-5774, NJ USA	1755-098X	1755-0998		MOL ECOL RESOUR	Mol. Ecol. Resour.	NOV	2014	14	6
J	Pinol, J; Mir, G; Gomez-Polo, P; Agusti, N				Pinol, J.; Mir, G.; Gomez-Polo, P.; Agusti, N.			Universal and blocking primer mismatches limit the use of high-throughput DNA sequencing for the quantitative metabarcoding of arthropods	MOLECULAR ECOLOGY RESOURCES			English	Article						annealing temperature; insects; Ion Torrent; PCR bias; PCR cycles	PREY DNA; BIODIVERSITY ASSESSMENT; PCR AMPLIFICATION; ION TORRENT; DIET; FECES; DIVERSITY; SAMPLES; COUNT	The quantification of the biological diversity in environmental samples using high-throughput DNA sequencing is hindered by the PCR bias caused by variable primer-template mismatches of the individual species. In some dietary studies, there is the added problem that samples are enriched with predator DNA, so often a predator-specific blocking oligonucleotide is used to alleviate the problem. Howe…	[Pinol, J.] Univ Autonoma Barcelona, Cerdanyola Del Valles 08193, Spain; [Pinol, J.] CREAF, Cerdanyola Del Valles 08193, Spain; [Mir, G.] UB, UAB, IRTA, CRAG,CSIC, Cerdanyola Del Valles 08193, Spain; [Mir, G.] Peter MacCallum Canc Ctr, East Melbourne, Vic, Australia; [Gomez-Polo, P.; Agusti, N.] IRTA, E-08348 Barcelona, Spain	Pinol, J (reprint author), Univ Autonoma Barcelona, Cerdanyola Del Valles 08193, Spain.	Jo-sep.Pinol@uab.es	Agusti, Nuria/C-8318-2011; Pinol, Josep/K-3577-2014	Agusti, Nuria/0000-0002-5908-4873; Pinol, Josep/0000-0002-4067-3301	MINECO [CGL2010-18182, AGL2011-24349]	We thank several anonymous reviewers and Bruce Deagle for useful suggestions on preliminary versions of the manuscript. Financial help was provided by the MINECO grants CGL2010-18182 and AGL2011-24349. Carla Romeu-Dalmau and Laia Mestre provided some of the DNA extracts used here. We thank Vanesa Vega, Merce Miquel, Oriol Casagran and Jordi Martinez-Vilalta for technical support.		46	55	60	10	126	WILEY-BLACKWELL	HOBOKEN	111 RIVER ST, HOBOKEN 07030-5774, NJ USA	1755-098X	1755-0998		MOL ECOL RESOUR	Mol. Ecol. Resour.	JUL	2015	15	4
J	Mitchell, A				Mitchell, Andrew			Collecting in collections: a PCR strategy and primer set for DNA barcoding of decades-old dried museum specimens	MOLECULAR ECOLOGY RESOURCES			English	Article						COI; DNA barcodes; DNA sequencing; insect	LEPIDOPTERA; EVOLUTION; REVISION	Natural history museums are vastly underutilized as a source of material for DNA analysis because of perceptions about the limitations of DNA degradation in older specimens. Despite very few exceptions, most DNA barcoding projects, which aim to obtain sequence data from all species, generally use specimens collected specifically for that purpose, instead of the wealth of identified material in mu…	Australian Museum, Res Inst, Sydney, NSW 2010, Australia	Mitchell, A (reprint author), Australian Museum, Res Inst, 6 Coll St, Sydney, NSW 2010, Australia.	Andrew.Mitchell@austmus.gov.au	Mitchell, Andrew/B-7018-2008	Mitchell, Andrew/0000-0001-5022-5898	Australian Biological Resources Study	The author thanks Tom Weir, Marianne Horak and You Ning Su of the Australian National Insect Collection (ANIC), CSIRO, for the loan of beetle and moth specimens, and the Australian Centre for Wildlife Genomics for technical support. Funding was provided by the Australian Biological Resources Study.		19	9	9	1	55	WILEY-BLACKWELL	HOBOKEN	111 RIVER ST, HOBOKEN 07030-5774, NJ USA	1755-098X	1755-0998		MOL ECOL RESOUR	Mol. Ecol. Resour.	SEP	2015	15	5
J	Liu, SL; Wang, X; Xie, L; Tan, MH; Li, ZY; Su, X; Zhang, H; Misof, B; Kjer, KM; Tang, M; Niehuis, O; Jiang, H; Zhou, X				Liu, Shanlin; Wang, Xin; Xie, Lin; Tan, Meihua; Li, Zhenyu; Su, Xu; Zhang, Hao; Misof, Bernhard; Kjer, Karl M.; Tang, Min; Niehuis, Oliver; Jiang, Hui; Zhou, Xin			Mitochondrial capture enriches mito-DNA 100 fold, enabling PCR-free mitogenomics biodiversity analysis	MOLECULAR ECOLOGY RESOURCES			English	Article						biodiversity; gene capture; microarray; mitochondrial genome	DE-NOVO ASSEMBLER; GENOMES; PHYLOGENY; BARCODE; EVOLUTION; SAMPLES; ARRAY	Biodiversity analyses based on next-generation sequencing (NGS) platforms have developed by leaps and bounds in recent years. A PCR-free strategy, which can alleviate taxonomic bias, was considered as a promising approach to delivering reliable species compositions of targeted environments. The major impediment of such a method is the lack of appropriate mitochondrial DNA enrichment ways. Because…	[Liu, Shanlin; Wang, Xin; Tan, Meihua; Su, Xu; Tang, Min; Zhou, Xin] BGI Shenzhen, China Natl GeneBank Shenzhen, Shenzhen 518083, Guangdong, Peoples R China; [Liu, Shanlin; Wang, Xin; Xie, Lin; Tan, Meihua; Li, Zhenyu; Zhang, Hao; Tang, Min; Jiang, Hui; Zhou, Xin] BGI Shenzhen, Shenzhen 518083, Guangdong, Peoples R China; [Liu, Shanlin] Univ Copenhagen, Nat Hist Museum Denmark, Ctr GeoGenet, Oste…	Zhou, X (reprint author), BGI Shenzhen, China Natl GeneBank Shenzhen, Shenzhen 518083, Guangdong, Peoples R China.; Zhou, X (reprint author), BGI Shenzhen, Shenzhen 518083, Guangdong, Peoples R China.	xinzhou@genomics.cn	Zhou, Xin/D-4025-2009	Zhou, Xin/0000-0002-1407-7952; Tang, Min/0000-0002-6021-7282	National High Technology Research and Development Program of China - 863 Program [2012021601]; National Key Technology RD Program [2012BAK11B06]; Science and Technology Innovation of CAS, iFlora Cross and Cooperation Team [31129001]	We are thankful to Douglas Yu for his valuable advices. This work is supported by the National High Technology Research and Development Program of China - 863 Program (2012021601), the National Key Technology R&D Program (2012BAK11B06) and the Science and Technology Innovation of CAS, iFlora Cross and Cooperation Team (31129001). We would like to thank members of the 1KITE consortium (www.1kite.o…		45	24	26	1	42	WILEY-BLACKWELL	HOBOKEN	111 RIVER ST, HOBOKEN 07030-5774, NJ USA	1755-098X	1755-0998		MOL ECOL RESOUR	Mol. Ecol. Resour.	MAR	2016	16	2
J	Reiskind, MOB; Coyle, K; Daniels, HV; Labadie, P; Reiskind, MH; Roberts, NB; Roberts, RB; Schaff, J; Vargo, EL				Reiskind, M. O. Burford; Coyle, K.; Daniels, H. V.; Labadie, P.; Reiskind, M. H.; Roberts, N. B.; Roberts, R. B.; Schaff, J.; Vargo, E. L.			Development of a universal double-digest RAD sequencing approach for a group of nonmodel, ecologically and economically important insect and fish taxa	MOLECULAR ECOLOGY RESOURCES			English	Article						double-digest RAD sequencing; high-throughput sequencing; reduced representation sequencing; restriction enzyme digests	POPULATION GENOMICS; ADAPTIVE RADIATION; HIGH-THROUGHPUT; READ ALIGNMENT; CICHLID FISHES; MARKERS; DIVERGENCE; PHYLOGENY; EVOLUTION; DISCOVERY	The generation of genome-scale data is critical for a wide range of questions in basic biology using model organisms, but also in questions of applied biology in nonmodel organisms (agriculture, natural resources, conservation and public health biology). Using a genome-scale approach on a diverse group of nonmodel organisms and with the goal of lowering costs of the method, we modified a multiple…	[Reiskind, M. O. Burford; Daniels, H. V.] N Carolina State Univ, Dept Appl Ecol, Campus Box 7617, Raleigh, NC 27695 USA; [Coyle, K.; Roberts, N. B.; Roberts, R. B.] N Carolina State Univ, Dept Biol Sci, Raleigh, NC 27695 USA; [Labadie, P.; Reiskind, M. H.] N Carolina State Univ, Dept Entomol, Raleigh, NC 27695 USA; [Vargo, E. L.] Texas A&M Univ, Dept Entomol, College Stn, TX 77843 USA; [Schaff, J…	Reiskind, MOB (reprint author), N Carolina State Univ, Dept Appl Ecol, Campus Box 7617, Raleigh, NC 27695 USA.	mbreiski@ncsu.edu		Burford Reiskind, Martha/0000-0001-6826-9215	Wynne Innovation Grant from the CAL Dean's Enrichment Grant Programme at NCSU; NSF [IOS-1456765]; Applied Ecology and Entomology Departments at NCSU	We thank the following for their assistance with collections of specimens: O. Blavin, C. Schal, W. Booth, A. A. Aguilar, A. Gill, B. Reading, P. Lounidos and I. Bargielowski. We thank C. Dashiell for assistance with the Bioanalyzer and sequencing logistics and E. Scholl for consultation on sequence alignment programs. R.W. Whetton for consultation on bioinformatic questions and T. Schultz for ini…		40	5	5	6	36	WILEY	HOBOKEN	111 RIVER ST, HOBOKEN 07030-5774, NJ USA	1755-098X	1755-0998		MOL ECOL RESOUR	Mol. Ecol. Resour.	NOV	2016	16	6
J	Carew, ME; Metzeling, L; St Clair, R; Hoffmann, AA				Carew, Melissa E.; Metzeling, Leon; St Clair, Rosalind; Hoffmann, Ary A.			Detecting invertebrate species in archived collections using next-generation sequencing	MOLECULAR ECOLOGY RESOURCES			English	Article						aquatic; DNA barcoding; insect; invertebrates; metagenomic	DNA BARCODES; WATER-QUALITY; RAPID ASSESSMENT; FAMILY-LEVEL; MACROINVERTEBRATES; AUSTRALIA; IDENTIFICATION; BIOASSESSMENT; AMPLIFICATION; SPECIMENS	Invertebrate biodiversity measured at mostly family level is widely used in biological monitoring programmes to assess anthropogenic impacts on ecosystems. However, next-generation sequencing (NGS) could allow development of new more sensitive biomonitoring tools by allowing rapid species identification. This could be accelerated if archived invertebrate collections and environmental information …	[Carew, Melissa E.; Hoffmann, Ary A.] Univ Melbourne, Victorian Ctr Aquat Pollut Identificat & Manageme, Inst Bio21, Sch BioSci, 30 Flemington Rd, Melbourne, Vic 3010, Australia; [Metzeling, Leon; St Clair, Rosalind] Environm Protect Author Victoria, Ernest Jones Dr, Macleod, Vic 3085, Australia	Carew, ME (reprint author), Univ Melbourne, Victorian Ctr Aquat Pollut Identificat & Manageme, Inst Bio21, Sch BioSci, 30 Flemington Rd, Melbourne, Vic 3010, Australia.	mecarew@unimelb.edu.au			Australian Research Council; Melbourne Water Corporation; Victorian Government; EPA Victoria	The authors thank Michael Shackleton, David Cartwright and John Dean for the use of their DNA barcode information. We also thank Rahul Rane for his advice in the laboratory and on data analysis and Isabel Valenzuela for assistance with primer selection. This study was funded primarily by the Australian Research Council through their Linkage and Fellowship schemes, with additional support from Mel…		64	3	3	4	10	WILEY	HOBOKEN	111 RIVER ST, HOBOKEN 07030-5774, NJ USA	1755-098X	1755-0998		MOL ECOL RESOUR	Mol. Ecol. Resour.	SEP	2017	17	5
J	Sproul, JS; Maddison, DR				Sproul, John S.; Maddison, David R.			Sequencing historical specimens: successful preparation of small specimens with low amounts of degraded DNA	MOLECULAR ECOLOGY RESOURCES			English	Article						high-throughput DNA sequencing; insects; museum specimens; natural history collections; sample preparation; type specimens	MUSEUM SPECIMENS; ANCIENT DNA; GENOMICS; RHODOPHYTA; PHYLOGENY; BEMBIDION; CAPTURE; MODELS; FUTURE; SHIFTS	Despite advances that allow DNA sequencing of old museum specimens, sequencing small-bodied, historical specimens can be challenging and unreliable as many contain only small amounts of fragmented DNA. Dependable methods to sequence such specimens are especially critical if the specimens are unique. We attempt to sequence small-bodied (3-6mm) historical specimens (including nomenclatural types) o…	[Sproul, John S.; Maddison, David R.] Oregon State Univ, Dept Integrat Biol, 3029 Cordley Hall, Corvallis, OR 97331 USA	Sproul, JS (reprint author), Oregon State Univ, Dept Integrat Biol, 3029 Cordley Hall, Corvallis, OR 97331 USA.	johnssproul@gmail.com			Harold E. and Leona M. Rice Endowment Fund at Oregon State University; National Science Foundation [DEB-1258220]	We thank James Pflug, Kojun Kanda and Jeff Oliver for help with data analysis. We thank Kojun Kanda for reviewing the manuscript. We thank David Kavanaugh, Wendy Moore, Esteve Boutaud, Antonio Gomez, Olivia Boyd, Pietro Brandmayr and Jose Serrano for helpful discussions related to our findings. We are indebted to the technical support staff from New England Biolabs and Swift Biosciences for sever…		37	4	4	6	14	WILEY	HOBOKEN	111 RIVER ST, HOBOKEN 07030-5774, NJ USA	1755-098X	1755-0998		MOL ECOL RESOUR	Mol. Ecol. Resour.	NOV	2017	17	6
J	Batovska, J; Lynch, SE; Cogan, NOI; Brown, K; Darbro, JM; Kho, EA; Blacket, MJ				Batovska, J.; Lynch, S. E.; Cogan, N. O. I.; Brown, K.; Darbro, J. M.; Kho, E. A.; Blacket, M. J.			Effective mosquito and arbovirus surveillance using metabarcoding	MOLECULAR ECOLOGY RESOURCES			English	Article						bulk sample; Culicidae; cytochrome c oxidase subunit I; DNA barcoding; pooled samples; virus	ROSS-RIVER-VIRUS; DNA; IDENTIFICATION; BIODIVERSITY; ARTHROPODS; ABUNDANCE; BARCODES; VECTORS; CAPTURE; SAMPLES	Effective vector and arbovirus surveillance requires timely and accurate screening techniques that can be easily upscaled. Next-generation sequencing (NGS) is a high-throughput technology that has the potential to modernize vector surveillance. When combined with DNA barcoding, it is termed 'metabarcoding.' The aim of our study was to establish a metabarcoding protocol to characterize pools of mo…	[Batovska, J.; Lynch, S. E.; Cogan, N. O. I.; Brown, K.; Blacket, M. J.] Ctr AgriBiosci, Agr Victoria, AgriBio, Bundoora, Vic, Australia; [Cogan, N. O. I.] La Trobe Univ, Sch Appl Syst Biol, Bundoora, Vic, Australia; [Darbro, J. M.; Kho, E. A.] QIMR Berghofer Med Res Inst, Mosquito Control Lab, Brisbane, Qld, Australia	Batovska, J (reprint author), Ctr AgriBiosci, Agr Victoria, AgriBio, Bundoora, Vic, Australia.	jana.batovska@ecodev.vic.gov.au			Victorian Department of Health and Human Services; Department of Economic Development, Jobs, Transport and Resources	Victorian Department of Health and Human Services; Biosciences Research Innovation Fund Program through the Department of Economic Development, Jobs, Transport and Resources		52	0	0	8	10	WILEY	HOBOKEN	111 RIVER ST, HOBOKEN 07030-5774, NJ USA	1755-098X	1755-0998		MOL ECOL RESOUR	Mol. Ecol. Resour.	JAN	2018	18	1
J	Birer, C; Tysklind, N; Zinger, L; Duplais, C				Birer, Caroline; Tysklind, Niklas; Zinger, Lucie; Duplais, Christophe			Comparative analysis of DNA extraction methods to study the body surface microbiota of insects: A case study with ant cuticular bacteria	MOLECULAR ECOLOGY RESOURCES			English	Article						16S rRNA; bacterial communities; cuticular microbiome; insect cuticle; metabarcoding	SKIN MICROBIOTA; COMMUNITIES; HYMENOPTERA; FORMICIDAE; STRATEGIES; DIVERSITY; EVOLUTION; SYMBIOSIS	High-throughput sequencing of the 16S rRNA gene has considerably helped revealing the essential role of bacteria living on insect cuticles in the ecophysiology and behaviour of their hosts. However, our understanding of host-cuticular microbiota feedbacks remains hampered by the difficulties of working with low bacterial DNA quantities as with individual insect cuticle samples, which are more pro…	[Birer, Caroline; Duplais, Christophe] Univ Guyane, Univ Antilles, CNRS, EcoFoG UMR8172,AgroParisTech,Cirad,INRA, Cayenne, France; [Tysklind, Niklas] Univ Guyane, Univ Antilles, CNRS, AgroParisTech,Cirad,INRA,UMR8172 EcoFoG, Kourou, French Guiana; [Zinger, Lucie] Univ Toulouse 3 Paul Sabatier, CNRS, ENFA, UMR 5174 EDB, Toulouse, France; [Zinger, Lucie] Paris Sci & Lettres Res Univ, Inst Biol Ecol…	Birer, C (reprint author), CNRS, EcoFoG, UMR8172, Campus Agron, Kourou, France.	caroline@birer.fr	Zinger, Lucie/D-2527-2010	Zinger, Lucie/0000-0002-3400-5825; Duplais, Christophe/0000-0003-0926-9885	Agence Nationale de la Recherche [ANR-10-LABX-25-01]; CNRS; Investissement d'Avenir Grant	Agence Nationale de la Recherche, Grant/Award Number: ANR-10-LABX-25-01; CNRS; Investissement d'Avenir Grant		48	1	1	11	30	WILEY	HOBOKEN	111 RIVER ST, HOBOKEN 07030-5774, NJ USA	1755-098X	1755-0998		MOL ECOL RESOUR	Mol. Ecol. Resour.	NOV	2017	17	6
J	Galan, M; Pons, JB; Tournayre, O; Pierre, E; Leuchtmann, M; Pontier, D; Charbonnel, N				Galan, Maxime; Pons, Jean-Baptiste; Tournayre, Orianne; Pierre, Eric; Leuchtmann, Maxime; Pontier, Dominique; Charbonnel, Nathalie			Metabarcoding for the parallel identification of several hundred predators and their prey: Application to bat species diet analysis	MOLECULAR ECOLOGY RESOURCES			English	Article						Arthropoda; Chiroptera; environmental DNA (eDNA); false positives; high-throughput sequencing; predator-prey interactions	DESMAN GALEMYS-PYRENAICUS; ENVIRONMENTAL DNA; PYRENEAN DESMAN; BIODIVERSITY; EXTRACTION; IDENTIFY; PLATFORM; BARCODE; FOOD	Assessing diet variability is of main importance to better understand the biology of bats and design conservation strategies. Although the advent of metabarcoding has facilitated such analyses, this approach does not come without challenges. Biases may occur throughout the whole experiment, from fieldwork to biostatistics, resulting in the detection of false negatives, false positives or low taxo…	[Galan, Maxime; Tournayre, Orianne; Pierre, Eric; Charbonnel, Nathalie] Univ Montpellier, Montpellier SupAgro, INRA, CBGP,CIRAD,IRD, Montferrier Sur Lez, France; [Pons, Jean-Baptiste; Pontier, Dominique] Univ Lyon, LabEx ECOFECT Ecoevolutionary Dynam Infect Dis, Lyon, France; [Leuchtmann, Maxime] Nat Environm, Surgeres, France; [Pontier, Dominique] Univ Lyon 1, Univ Lyon, CNRS, Lab Biomet & Biol …	Galan, M (reprint author), Univ Montpellier, Montpellier SupAgro, INRA, CBGP,CIRAD,IRD, Montferrier Sur Lez, France.	maxime.galan@inra.fr	charbonnel, Nathalie/B-2601-2013	charbonnel, Nathalie/0000-0002-7907-6539	Agence Nationale de la Recherche [ANR-11-LABX-0048]; LabEx ECOFECT [ANR-11LABX-0048]; CBGP laboratory	Agence Nationale de la Recherche, Grant/Award Number: ANR-11-LABX-0048; LabEx ECOFECT, Grant/Award Number: ANR-11LABX-0048; CBGP laboratory		55	1	1	38	38	WILEY	HOBOKEN	111 RIVER ST, HOBOKEN 07030-5774, NJ USA	1755-098X	1755-0998		MOL ECOL RESOUR	Mol. Ecol. Resour.	MAY	2018	18	3
J	Wang, WY; Srivathsan, A; Foo, M; Yamane, SK; Meier, R				Wang, Wendy Y.; Srivathsan, Amrita; Foo, Maosheng; Yamane, Seiki K.; Meier, Rudolf			Sorting specimen-rich invertebrate samples with cost-effective NGS barcodes: Validating a reverse workflow for specimen processing	MOLECULAR ECOLOGY RESOURCES			English	Article						community ecology; DNA barcoding; insects; invertebrates; systematics	DNA BARCODES; BIOLOGICAL IDENTIFICATIONS; BIODIVERSITY ASSESSMENT; DIRECT PCR; TAXONOMY; ANTS; DELIMITATION; ORGANIZATION; PSEUDOGENES; EXTRACTION	Biologists frequently sort specimen-rich samples to species. This process is daunting when based on morphology, and disadvantageous if performed using molecular methods that destroy vouchers (e.g., metabarcoding). An alternative is barcoding every specimen in a bulk sample and then presorting the specimens using DNA barcodes, thus mitigating downstream morphological work on presorted units. Such …	[Wang, Wendy Y.; Foo, Maosheng; Meier, Rudolf] Natl Univ Singapore, Fac Sci, Lee Kong Chian Nat Hist Museum, Singapore, Singapore; [Srivathsan, Amrita; Meier, Rudolf] Natl Univ Singapore, Dept Biol Sci, Evolutionary Biol Lab, Singapore, Singapore; [Yamane, Seiki K.] Kagoshima Univ Museum, Kagoshima, Japan	Meier, R (reprint author), Natl Univ Singapore, Fac Sci, Lee Kong Chian Nat Hist Museum, Singapore, Singapore.	meier@nus.edu.sg	Meier, Rudolf/G-4213-2010	Meier, Rudolf/0000-0002-4452-2885	MOE [R-154-000A22-112]; NUS [R-154-000-648-646, R-154-000-648-733]	MOE, Grant/Award Number: R-154-000A22-112; NUS, Grant/Award Number: R-154-000-648-646, R-154-000-648-733		64	6	7	18	18	WILEY	HOBOKEN	111 RIVER ST, HOBOKEN 07030-5774, NJ USA	1755-098X	1755-0998		MOL ECOL RESOUR	Mol. Ecol. Resour.	MAY	2018	18	3
J	Dupuis, JR; Bremer, FT; Kauwe, A; San Jose, M; Leblanc, L; Rubinoff, D; Geib, SM				Dupuis, Julian R.; Bremer, Forest T.; Kauwe, Angela; San Jose, Michael; Leblanc, Luc; Rubinoff, Daniel; Geib, Scott M.			HiMAP: Robust phylogenomics from highly multiplexed amplicon sequencing	MOLECULAR ECOLOGY RESOURCES			English	Article						Bactrocera; high-throughput sequencing; phylogenetics; systematics; Tephritidae	SPECIES TREE ESTIMATION; MAXIMUM-LIKELIHOOD PHYLOGENIES; ANCHORED HYBRID ENRICHMENT; FLIES DIPTERA TEPHRITIDAE; ULTRACONSERVED ELEMENTS; FRUIT-FLIES; TARGET ENRICHMENT; GENETIC-MARKERS; ORTHOLOG GROUPS; TRANSCRIPTOME	High-throughput sequencing has fundamentally changed how molecular phylogenetic data sets are assembled, and phylogenomic data sets commonly contain 50- to 100-fold more loci than those generated using traditional Sanger sequencing-based approaches. Here, we demonstrate a new approach for building phylogenomic data sets using single-tube, highly multiplexed amplicon sequencing, which we name HiMA…	[Dupuis, Julian R.; Bremer, Forest T.; Kauwe, Angela; Geib, Scott M.] USDA ARS, Daniel K Inouye US Pacific Basin Agr Res Ctr, Hilo, HI 96720 USA; [Dupuis, Julian R.; Bremer, Forest T.; San Jose, Michael; Rubinoff, Daniel] Univ Hawaii Manoa, Dept Plant & Environm Protect Serv, Honolulu, HI 96822 USA; [Leblanc, Luc] Univ Idaho, Dept Entomol Plant Pathol & Nematol, Moscow, ID 83843 USA	Geib, SM (reprint author), USDA ARS, Daniel K Inouye US Pacific Basin Agr Res Ctr, Hilo, HI 96720 USA.	scott.geib@ars.usda.gov		Geib, Scott/0000-0002-9511-5139	USDA-ARS [3.0251.02, 3.0251.03, 3.0256.01, 3.0256.02, 3.0392.02, 3.0392.03]; USDA-APHIS [3.0251.02, 3.0251.03, 3.0256.01, 3.0256.02, 3.0392.02, 3.0392.03]	USDA-ARS and USDA-APHIS, Grant/Award Number: 3.0251.02, 3.0251.03, 3.0256.01, 3.0256.02, 3.0392.02, 3.0392.03		127	1	1	10	13	WILEY	HOBOKEN	111 RIVER ST, HOBOKEN 07030-5774, NJ USA	1755-098X	1755-0998		MOL ECOL RESOUR	Mol. Ecol. Resour.	SEP	2018	18	5
J	Liu, SL; Li, YY; Lu, JL; Su, X; Tang, M; Zhang, R; Zhou, LL; Zhou, CR; Yang, Q; Ji, YQ; Yu, DW; Zhou, X				Liu, Shanlin; Li, Yiyuan; Lu, Jianliang; Su, Xu; Tang, Min; Zhang, Rui; Zhou, Lili; Zhou, Chengran; Yang, Qing; Ji, Yinqiu; Yu, Douglas W.; Zhou, Xin			SOAPBarcode: revealing arthropod biodiversity through assembly of Illumina shotgun sequences of PCR amplicons	METHODS IN ECOLOGY AND EVOLUTION			English	Article						high-throughput sequencing; metabarcoding; next-generation-sequencing; operational taxonomic units; phylogenetic diversity; species richness; standard barcode	ENVIRONMENTAL DNA; GENERATION; ALIGNMENT; BARCODE	Metabarcoding of mixed arthropod samples for biodiversity assessment has mostly been carried out on the 454 GS FLX sequencer (Roche, Branford, Connecticut, USA), due to its ability to produce long reads (400bp) that are believed to allow higher taxonomic resolution. The Illumina sequencing platforms, with their much higher throughputs, could potentially reduce sequencing costs and improve sequenc…	[Liu, Shanlin; Li, Yiyuan; Lu, Jianliang; Su, Xu; Tang, Min; Zhang, Rui; Zhou, Lili; Zhou, Chengran; Yang, Qing; Zhou, Xin] BGI Shenzhen, China Natl GeneBank, Shenzhen 518083, Guangdong, Peoples R China; [Zhou, Chengran] Sichuan Univ, Coll Life Sci, Chengdu 610000, Sichuan Provinc, Peoples R China; [Ji, Yinqiu; Yu, Douglas W.] Chinese Acad Sci, Kunming Inst Zool, State Key Lab Genet Resources & E…	Zhou, X (reprint author), BGI Shenzhen, China Natl GeneBank, Shenzhen 518083, Guangdong, Peoples R China.	xinzhou@genomics.cn	Zhou, Xin/D-4025-2009	Zhou, Xin/0000-0002-1407-7952; Li, Yiyuan/0000-0003-1426-0033; Tang, Min/0000-0002-6021-7282	National High-tech Research and Development Project (863) of China [2012AA021601]; BGI; Yunnan Province [20080A001]; Chinese Academy of Sciences [0902281081, KSCX2-YW-Z-1027]; National Natural Science Foundation of China [31170498]; Ministry of Science and Technology of China [2012FY110800]; University of East Anglia; State Key Laboratory of Genetic Resources and Evolution at the Kunming Institut…	This study is supported by the National High-tech Research and Development Project (863) of China (2012AA021601) and by BGI. YQJ and DWY were supported by Yunnan Province (20080A001), the Chinese Academy of Sciences (0902281081, KSCX2-YW-Z-1027), the National Natural Science Foundation of China (31170498), the Ministry of Science and Technology of China (2012FY110800), the University of East Angl…		28	23	25	2	77	WILEY	HOBOKEN	111 RIVER ST, HOBOKEN 07030-5774, NJ USA	2041-210X	2041-2096		METHODS ECOL EVOL	Methods Ecol. Evol.	DEC	2013	4	12
J	Bittleston, LS; Baker, CCM; Strominger, LB; Pringle, A; Pierce, NE				Bittleston, Leonora S.; Baker, Christopher C. M.; Strominger, Lila B.; Pringle, Anne; Pierce, Naomi E.			Metabarcoding as a tool for investigating arthropod diversity in Nepenthes pitcher plants	AUSTRAL ECOLOGY			English	Article						18S amplicon sequencing; carnivorous plant; insect; microcosm; network	BIODIVERSITY ASSESSMENT; SARRACENIA-PURPUREA; HIGH-THROUGHPUT; COPY NUMBER; COMMUNITY; DNA; AMPLIFICATION; EVOLUTION; ALIGNMENT; RESOURCE	The biodiversity of tropical forests consists primarily of small organisms that are difficult to detect and characterize. Next-generation sequencing (NGS) methods can facilitate analyses of these arthropod and microbial communities, leading to a better understanding of existing diversity and factors influencing community assembly. The pitchers of carnivorous pitcher plants often house surprisingl…	[Bittleston, Leonora S.; Baker, Christopher C. M.; Strominger, Lila B.; Pierce, Naomi E.] Harvard Univ, Dept Organism & Evolutionary Biol, 26 Oxford St, Cambridge, MA 02138 USA; [Bittleston, Leonora S.; Baker, Christopher C. M.; Strominger, Lila B.; Pierce, Naomi E.] Harvard Univ, Museum Comparat Zool, 26 Oxford St, Cambridge, MA 02138 USA; [Pringle, Anne] Harvard Univ, Harvard Forest, Petersham,…	Bittleston, LS (reprint author), Harvard Univ, Dept Organism & Evolutionary Biol, 26 Oxford St, Cambridge, MA 02138 USA.; Bittleston, LS (reprint author), Harvard Univ, Museum Comparat Zool, 26 Oxford St, Cambridge, MA 02138 USA.	lbittles@fas.harvard.edu		Baker, Christopher/0000-0002-2675-1078; Bittleston, Leonora/0000-0003-4007-5405	NSF Graduate Research Predoctoral Fellowship; NSF Doctoral Dissertation Improvement Grant [DEB-1400982]; Templeton FQEB Grant	Our research was supported by an NSF Graduate Research Predoctoral Fellowship and NSF Doctoral Dissertation Improvement Grant DEB-1400982 to L.S.B., and a Templeton FQEB Grant to N.E.P. and A.P. We thank Singapore National Parks for issuing collecting permits (Research Permit: NP/RP11-096-1 to L.S.B.), and the many people who provided suggestions and assistance with fieldwork, including Matthew L…		50	4	4	5	56	WILEY-BLACKWELL	HOBOKEN	111 RIVER ST, HOBOKEN 07030-5774, NJ USA	1442-9985	1442-9993		AUSTRAL ECOL	Austral Ecol.	APR	2016	41	2
J	Tierney, SM; Friedrich, M; Humphreys, WF; Jones, TM; Warrant, EJ; Wcislo, WT				Tierney, Simon M.; Friedrich, Markus; Humphreys, William F.; Jones, Theresa M.; Warrant, Eric J.; Wcislo, William T.			Consequences of evolutionary transitions in changing photic environments	AUSTRAL ENTOMOLOGY			English	Review						adaptation; cave; dim-light; genomics; photoreceptors; vision	N-ACETYLTRANSFERASE ACTIVITY; BEE MEGALOPTA-GENALIS; DIM-LIGHT VISION; SUBTERRANEAN DIVING BEETLES; GENERA LIMBODESSUS GUIGNOT; NOCTURNAL BEE; DROSOPHILA-MELANOGASTER; UNDERGROUND WATERS; CIRCADIAN-RHYTHMS; VISUAL-SYSTEM	Light represents one of the most reliable environmental cues in the biological world. In this review we focus on the evolutionary consequences to changes in organismal photic environments, with a specific focus on the class Insecta. Particular emphasis is placed on transitional forms that can be used to track the evolution from (1) diurnal to nocturnal (dim-light) or (2) surface to subterranean (…	[Tierney, Simon M.; Humphreys, William F.] Univ Adelaide, Sch Biol Sci, North Terrace, Adelaide, SA 5005, Australia; [Friedrich, Markus] Wayne State Univ, Dept Biol Sci, 5047 Gullen Mall, Detroit, MI USA; [Friedrich, Markus] Wayne State Univ, Sch Med, Dept Anat & Cell Biol, 540 East Canfield Ave, Detroit, MI 48201 USA; [Humphreys, William F.] Western Australian Museum, Terrestrial Zool, Locked Ba…	Tierney, SM (reprint author), Univ Adelaide, Sch Biol Sci, North Terrace, Adelaide, SA 5005, Australia.	simon.tierney@adelaide.edu.au	Tierney, Simon/H-2410-2015	Tierney, Simon/0000-0002-8812-6753; Humphreys, William/0000-0002-8998-9323	Australian Entomological Society	This collaboration was facilitated by a symposium and workshop funded by a Research Seeding Grant from the Australian Entomological Society, awarded to S. M. T. We thank Steve Cooper for helpful comments on a draft manuscript and Dan-Eric Nilsson for the use of his artwork. This paper is dedicated to the memory of Charles Duncan Michener, 1918-2015.		276	9	10	3	25	WILEY	HOBOKEN	111 RIVER ST, HOBOKEN 07030-5774, NJ USA	2052-1758	2052-174X		AUSTRAL ENTOMOL	Austral Entomol.	FEB	2017	56	1
J	Morales-Hojas, R				Morales-Hojas, Ramiro			Molecular ecology of insect pests of agricultural importance: the case of aphids	ECOLOGICAL ENTOMOLOGY			English	Article; Proceedings Paper	29th International Symposium and National Science Meeting of the Royal-Entomological-Society	SEP, 2017	Newcastle Univ, Newcastle upon Tyne, ENGLAND	Royal Entomol Soc	Newcastle Univ	Agricultural landscapes; aphids; landscape genetics; migration; natural history collections; next generation sequencing; phylogeography; species distribution models	CLIMATE-CHANGE PREDICTIONS; MYZUS-PERSICAE HEMIPTERA; AVENAE F HEMIPTERA; PEA APHID; GENETIC-VARIATION; SITOBION-AVENAE; NICHE MODELS; HOST-PLANT; POPULATION DIFFERENTIATION; MICROSATELLITE MARKERS	1. Ongoing environmental change is predicted to have a strong impact on biodiversity. Studies have already noted a range shift in many species as they track their favoured environments. A key challenge entomologists are facing is to understand how insect pest species are responding to this rapid environmental change, and molecular ecology has a central role to play in this task. In the present pa…	[Morales-Hojas, Ramiro] Rothamsted Res, Rothamsted Insect Survey, Harpenden, Herts, England	Morales-Hojas, R (reprint author), Rothamsted Res, Rothamsted Insect Survey, Harpenden, Herts, England.	ramiro.morales-hojas@rothamsted.ac.uk		Morales Hojas, Ramiro/0000-0002-4120-5964	BBSRC	The Rothamsted Insect Survey is a National Capability funded by BBSRC. I would like to thank the people at the Rothamsted Insect Survey for providing valuable information about aphids for this manuscript. The author reports no conflicts of interest. The head of the Rothamsted Insect Survey, James Bell, and the Agroecology Department, Angela Karp, provided helpful comments on the manuscript. I wou…		118	1	1	7	30	WILEY	HOBOKEN	111 RIVER ST, HOBOKEN 07030-5774, NJ USA	0307-6946	1365-2311		ECOL ENTOMOL	Ecol. Entomol.	AUG	2017	42			1	SI
J	Wachi, N; Matsubayashi, KW; Maeto, K				Wachi, Nakatada; Matsubayashi, Kei W.; Maeto, Kaoru			Application of next-generation sequencing to the study of non-model insects	ENTOMOLOGICAL SCIENCE			English	Review						amplicon sequencing; high-throughput sequencing; MIG-seq; non-model organism; RAD-seq; RNA-seq; target capture	ULTRACONSERVED ELEMENTS; PHYLOGENOMICS RESOLVES; TARGET-ENRICHMENT; GENETIC-VARIATION; GENOME; PHYLOGENETICS; EVOLUTIONARY; SPECIATION; PLATFORM; DIVERSIFICATION	Recent developments in, and widespread availability of, platforms, technologies, and computer software and hardware have enhanced the use of genetic markers to address major scientific questions in non-model organisms, even by researchers with limited expertise in genomics. However, there are few studies investigating the genomes of non-model insects using these approaches. This review discusses …	[Wachi, Nakatada] Biohist Res Hall, Takatsuki, Osaka, Japan; [Matsubayashi, Kei W.] Kyushu Univ, Fac Arts & Sci, Fukuoka, Fukuoka, Japan; [Maeto, Kaoru] Kobe Univ, Grad Sch Agr Sci, Kobe, Hyogo, Japan; [Wachi, Nakatada] Res Inst Environm Agr & Fisheries, Dept Environm Res, Shakudo 442, Habikino, Osaka 5830862, Japan	Wachi, N (reprint author), Res Inst Environm Agr & Fisheries, Dept Environm Res, Shakudo 442, Habikino, Osaka 5830862, Japan.	nwachi@kyudai.jp			JSPS KAKENHI from the Japan Society for the Promotion of Science [JP15K21705, JP25292034]	This research was supported by JSPS KAKENHI (grant nos. JP15K21705 to N.W. and JP25292034 to K.M.) from the Japan Society for the Promotion of Science.		64	2	2	10	16	WILEY	HOBOKEN	111 RIVER ST, HOBOKEN 07030-5774, NJ USA	1343-8786	1479-8298		ENTOMOL SCI	Entomol. Sci.	MAR	2018	21	1
J	Swift, JF; Lance, RF; Guan, X; Britzke, ER; Lindsay, DL; Edwards, CE				Swift, Joel F.; Lance, Richard F.; Guan, Xin; Britzke, Eric R.; Lindsay, Denise L.; Edwards, Christine E.			Multifaceted DNA metabarcoding: Validation of a noninvasive, next-generation approach to studying bat populations	EVOLUTIONARY APPLICATIONS			English	Article						bats; DNA metabarcoding; next-generation DNA sequencing; noninvasive sampling; population assessment	WHITE-NOSE SYNDROME; ELUSIVE ANIMALS; DIET; IDENTIFICATION; PRIMERS; PHYLOGEOGRAPHY; MICROBIOTA; TAXONOMY; ACCURACY; WILDLIFE	As multiple species of bats are currently experiencing dramatic declines in populations due to white-nose syndrome (WNS) and other factors, conservation managers have an urgent need for data on the ecology and overall status of populations of once-common bat species. Standard approaches to obtain data on bat populations often involve capture and handling, requiring extensive expertise and unavoid…	[Swift, Joel F.; Edwards, Christine E.] Missouri Bot Garden, Ctr Conservat & Sustainable Dev, POB 299, St Louis, MO 63166 USA; [Lance, Richard F.; Britzke, Eric R.; Lindsay, Denise L.] US Army, Environm Lab, Engineer Res & Dev Ctr, Vicksburg, MS USA; [Guan, Xin] Bennett Aerosp, Cary, NC USA	Edwards, CE (reprint author), Missouri Bot Garden, Ctr Conservat & Sustainable Dev, POB 299, St Louis, MO 63166 USA.	christine.edwards@mobot.org		Edwards, Christine/0000-0001-8837-4872	U.S. Department of Defense's Environmental Security Technology Certification Program (ESTCP) [14 E-RC3-018]	This work was supported by the U.S. Department of Defense's Environmental Security Technology Certification Program (ESTCP Grant number 14 E-RC3-018).		72	1	1	29	29	WILEY	HOBOKEN	111 RIVER ST, HOBOKEN 07030-5774, NJ USA	1752-4571			EVOL APPL	Evol. Appl.	AUG	2018	11	7			SI
J	Behura, SK				Behura, Susanta K.			Molecular marker systems in insects: current trends and future avenues	MOLECULAR ECOLOGY			English	Review						insect; microarray; molecular marker; SNP; SFP; transposon display	FRAGMENT-LENGTH-POLYMORPHISM; QUANTITATIVE TRAIT LOCI; SINGLE NUCLEOTIDE POLYMORPHISMS; GENETIC-LINKAGE MAP; RICE GALL MIDGE; ORYZAE WOOD-MASON; MITOCHONDRIAL-DNA SEQUENCES; BEMISIA-TABACI HEMIPTERA; MOSQUITO AEDES-AEGYPTI; INDIVIDUAL HONEY-BEES	Insects comprise the largest species composition in the entire animal kingdom and possess a vast undiscovered genetic diversity and gene pool that can be better explored using molecular marker techniques. Current trends of application of DNA marker techniques in diverse domains of insect ecological studies show that mitochondrial DNA (mtDNA), microsatellites, random amplified polymorphic DNA (RAP…	Univ Illinois, Dept Entomol, Urbana, IL 61801 USA	Behura, SK (reprint author), Univ Illinois, Dept Entomol, 349 Morrill Hall,505 S Goodwin Ave, Urbana, IL 61801 USA.	susanta@life.uiuc.edu		BEHURA, SUSANTA/0000-0002-0654-6288				259	141	159	1	70	WILEY-BLACKWELL	HOBOKEN	111 RIVER ST, HOBOKEN 07030-5774, NJ USA	0962-1083	1365-294X		MOL ECOL	Mol. Ecol.	OCT	2006	15	11
J	Thomsen, PF; Kielgast, J; Iversen, LL; Wiuf, C; Rasmussen, M; Gilbert, MTP; Orlando, L; Willerslev, E				Thomsen, Philip Francis; Kielgast, Jos; Iversen, Lars L.; Wiuf, Carsten; Rasmussen, Morten; Gilbert, M. Thomas P.; Orlando, Ludovic; Willerslev, Eske			Monitoring endangered freshwater biodiversity using environmental DNA	MOLECULAR ECOLOGY			English	Article						biological diversity; molecular detection; pyrosequencing; threatened species; wildlife conservation	CONSERVATION; PERSISTENCE; PERMAFROST; STABILITY; SEDIMENTS; SAMPLES; ICE	Freshwater ecosystems are among the most endangered habitats on Earth, with thousands of animal species known to be threatened or already extinct. Reliable monitoring of threatened organisms is crucial for data-driven conservation actions but remains a challenge owing to nonstandardized methods that depend on practical and taxonomic expertise, which is rapidly declining. Here, we show that a dive…	[Thomsen, Philip Francis; Kielgast, Jos; Rasmussen, Morten; Gilbert, M. Thomas P.; Orlando, Ludovic; Willerslev, Eske] Univ Copenhagen, Ctr GeoGenet, Nat Hist Museum Denmark, DK-1350 Copenhagen, Denmark; [Iversen, Lars L.] Univ Copenhagen, Freshwater Biol Sect, Dept Biol, DK-3400 Hillerod, Denmark; [Wiuf, Carsten] Aarhus Univ, Bioinformat Res Ctr BiRC, DK-8000 Aarhus, Denmark	Willerslev, E (reprint author), Univ Copenhagen, Ctr GeoGenet, Nat Hist Museum Denmark, Oster Voldgade 5-7, DK-1350 Copenhagen, Denmark.	ewillerslev@snm.ku.dk	Wiuf, Carsten/H-6320-2011; Gilbert, Marcus/A-8936-2013; Orlando, Ludovic/A-8932-2013	Wiuf, Carsten/0000-0002-1302-4445; Gilbert, Marcus/0000-0002-5805-7195; Orlando, Ludovic/0000-0003-3936-1850; Thomsen, Philip Francis/0000-0002-9867-4366	University of Copenhagen; Natural History Museum of Denmark; Danish National Research Foundation	We thank Dr. P. R. Moller (Natural History Museum of Denmark), A. Drews (LLUR, Schleswig-Holstein), A. Linnet (Danish Nature Agency, Thy) and Martin Hesselsoe (Amphi-Consult Aps) for generously supplying monitoring data. All work involving live animals was conducted under permit number SNS-441-00116 of the Danish Nature Agency. This study was supported by the University of Copenhagen, The Natural…		39	318	333	22	492	WILEY	HOBOKEN	111 RIVER ST, HOBOKEN 07030-5774, NJ USA	0962-1083	1365-294X		MOL ECOL	Mol. Ecol.	JUN	2012	21	11
J	Yu, DW; Ji, YQ; Emerson, BC; Wang, XY; Ye, CX; Yang, CY; Ding, ZL				Yu, Douglas W.; Ji, Yinqiu; Emerson, Brent C.; Wang, Xiaoyang; Ye, Chengxi; Yang, Chunyan; Ding, Zhaoli			Biodiversity soup: metabarcoding of arthropods for rapid biodiversity assessment and biomonitoring	METHODS IN ECOLOGY AND EVOLUTION			English	Article						454 Genome Sequencer FLX System; DNA barcoding; high-throughput sequencing; metagenetics; metagenomics; OTU picking; phylogenetic diversity	16S RIBOSOMAL-RNA; ENVIRONMENTAL DNA; DIVERSITY; SEQUENCES; COMMUNITIES; PITFALLS; ACCURATE; PRIMERS; PROGRAM; BARCODE	1. Traditional biodiversity assessment is costly in time, money and taxonomic expertise. Moreover, data are frequently collected in ways (e.g. visual bird lists) that are unsuitable for auditing by neutral parties, which is necessary for dispute resolution. 2. We present protocols for the extraction of ecological, taxonomic and phylogenetic information from bulk samples of arthropods. The protoco…	[Yu, Douglas W.; Ji, Yinqiu; Wang, Xiaoyang; Ye, Chengxi; Yang, Chunyan] Chinese Acad Sci, Kunming Inst Zool, State Key Lab Genet Resources & Evolut, ECEC, Kunming 650223, Yunnan, Peoples R China; [Yu, Douglas W.; Emerson, Brent C.] Univ E Anglia, Sch Biol Sci, Norwich NR4 7TJ, Norfolk, England; [Ding, Zhaoli] Chinese Acad Sci, Kunming Inst Zool, Kunming Biodivers Large Apparat Reg Ctr, Kunming 6…	Yu, DW (reprint author), Chinese Acad Sci, Kunming Inst Zool, State Key Lab Genet Resources & Evolut, ECEC, Kunming 650223, Yunnan, Peoples R China.	dougwyu@gmail.com		Emerson, Brent/0000-0003-4067-9858	Yunnan Province [20080A001]; Chinese Academy of Sciences [0902281081, KSCX2-YW-Z-1027]; National Natural Science Foundation of China [31170498]; University of East Anglia	For support, we thank Yunnan Province (20080A001), the Chinese Academy of Sciences (0902281081, KSCX2-YW-Z-1027), the National Natural Science Foundation of China (31170498), and the University of East Anglia. We thank Ricardo Ramirez-Gonzalez for early access to PyroClean, Sam Ma for advice, Kasper Munch, Mohammadreza Ghodsi, David Nipperess, and Xiaolin Hao for help with their respective softwa…		57	202	217	19	285	WILEY	HOBOKEN	111 RIVER ST, HOBOKEN 07030-5774, NJ USA	2041-210X	2041-2096		METHODS ECOL EVOL	Methods Ecol. Evol.	AUG	2012	3	4
J	Fukatsu, T				Fukatsu, Takema			Next-generation sequencing sheds light on intricate regulation of insect gut microbiota	MOLECULAR ECOLOGY			English	News Item						co-evolution; gut bacteria; host-symbiont interactions; Pyrrhocoris apterus; symbiosis	PYRRHOCORIS-APTERUS HETEROPTERA; DIVERSITY; SYMBIONT	Next-generation sequencing (NGS) technologies are getting cheaper and easier and hence becoming readily accessible for many researchers in biological disciplines including ecology. In this issue of Molecular Ecology, Sudakaran etal. (2012) show how the NGS revolution contributes to our better and more comprehensive understanding of ecological interactions between gut symbiotic microbiota and the …	Natl Inst Adv Ind Sci & Technol, Tsukuba, Ibaraki 3058566, Japan	Fukatsu, T (reprint author), Natl Inst Adv Ind Sci & Technol, Tsukuba, Ibaraki 3058566, Japan.	t-fukatsu@aist.go.jp						15	5	5	0	71	WILEY-BLACKWELL	HOBOKEN	111 RIVER ST, HOBOKEN 07030-5774, NJ USA	0962-1083			MOL ECOL	Mol. Ecol.	DEC	2012	21	24
J	Russell, JA; Weldon, S; Smith, AH; Kim, KL; Hu, Y; Lukasik, P; Doll, S; Anastopoulos, I; Novin, M; Oliver, KM				Russell, Jacob A.; Weldon, Stephanie; Smith, Andrew H.; Kim, Kyungsun L.; Hu, Yi; Lukasik, Piotr; Doll, Steven; Anastopoulos, Ioannis; Novin, Matthew; Oliver, Kerry M.			Uncovering symbiont-driven genetic diversity across North American pea aphids	MOLECULAR ECOLOGY			English	Article						biodiversity; co-infection; endosymbiont; strain diversity; Wolbachia	FACULTATIVE BACTERIAL ENDOSYMBIONTS; HOST-PLANT SPECIALIZATION; ACYRTHOSIPHON-PISUM; SECONDARY SYMBIONTS; NATURAL-POPULATIONS; HORIZONTAL TRANSFER; HIGH-THROUGHPUT; DEFENSIVE SYMBIONTS; SEQUENCE ALIGNMENT; BEMISIA-TABACI	Heritable genetic variation is required for evolution, and while typically encoded within nuclear and organellar genomes, several groups of invertebrates harbour heritable microbes serving as additional sources of genetic variation. Hailing from the symbiont-rich insect order Hemiptera, pea aphids (Acyrthosiphon pisum) possess several heritable symbionts with roles in host plant utilization, ther…	[Russell, Jacob A.; Smith, Andrew H.; Hu, Yi; Lukasik, Piotr; Doll, Steven; Anastopoulos, Ioannis; Novin, Matthew] Drexel Univ, Dept Biol, Philadelphia, PA 19104 USA; [Weldon, Stephanie; Kim, Kyungsun L.; Oliver, Kerry M.] Univ Georgia, Dept Entomol, Athens, GA 30602 USA	Russell, JA (reprint author), Drexel Univ, Dept Biol, 3245 Chestnut St, Philadelphia, PA 19104 USA.	jar337@drexel.edu	Lukasik, Piotr/E-8869-2011; Russell, Jacob/H-7996-2015; oliver, kerry/H-4498-2017; Yi, Hu/F-5157-2017	Lukasik, Piotr/0000-0002-4164-6487; oliver, kerry/0000-0002-2835-4017; Weldon, Stephanie/0000-0001-5384-9946	NSF [1050128, 1050098]	The authors thank Anthony Ives, Ted Evans, Nick Tuttle and Rachae DiSciullo for assistance with aphid collections, and three anonymous reviewers for helpful suggestions on the manuscript. This work was funded by NSF grant #1050128 to KMO and #1050098 to JAR.		76	93	97	2	187	WILEY	HOBOKEN	111 RIVER ST, HOBOKEN 07030-5774, NJ USA	0962-1083	1365-294X		MOL ECOL	Mol. Ecol.	APR	2013	22	7
J	Boucias, DG; Cai, YP; Sun, YJ; Lietze, VU; Sen, R; Raychoudhury, R; Scharf, ME				Boucias, Drion G.; Cai, Yunpeng; Sun, Yijun; Lietze, Verena-Ulrike; Sen, Ruchira; Raychoudhury, Rhitoban; Scharf, Michael E.			The hindgut lumen prokaryotic microbiota of the termite Reticulitermes flavipes and its responses to dietary lignocellulose composition	MOLECULAR ECOLOGY			English	Article						16S rRNA gene; 454 pyrosequencing; bTEFAP; cellulose; Microbial symbionts	BACTERIAL COMMUNITY STRUCTURE; FEEDING HIGHER TERMITE; RNA SEQUENCE DATA; PHYLOGENETIC DIVERSITY; SYMBIOTIC METHANOGENS; COPTOTERMES-FORMOSANUS; PHYSIOLOGICAL ECOLOGY; FLAGELLATED PROTISTS; SUBTERRANEAN TERMITE; SPECIES RICHNESS	Reticulitermes flavipes (Isoptera: Rhinotermitidae) is a highly eusocial insect that thrives on recalcitrant lignocellulosic diets through nutritional symbioses with gut-dwelling prokaryotes and eukaryotes. In the R.flavipes hindgut, there are up to 12 eukaryotic protozoan symbionts; the number of prokaryotic symbionts has been estimated in the hundreds. Despite its biological relevance, this div…	[Boucias, Drion G.; Lietze, Verena-Ulrike] Univ Florida, Dept Entomol & Nematol, Gainesville, FL 32610 USA; [Cai, Yunpeng] Chinese Acad Sci, Shenzhen Inst Adv Technol, Shenzhen, Peoples R China; [Sun, Yijun] Univ Florida, Interdisciplinary Ctr Biotechnol Res, Gainesville, FL 32610 USA; [Sen, Ruchira; Raychoudhury, Rhitoban; Scharf, Michael E.] Purdue Univ, Dept Entomol, W Lafayette, IN 47907 USA	Boucias, DG (reprint author), Univ Florida, Dept Entomol & Nematol, Gainesville, FL 32610 USA.	pathos@ufl.edu	Cai, Yunpeng/O-8823-2018		Consortium for Plant Biotechnology Research Inc; DOE [DE-FG3602GO12026]; National Science Foundation [DBI-1062362]	We thank Amit Sethi for many helpful suggestions on this work and manuscript drafts. This work was supported by funds provided by The Consortium for Plant Biotechnology Research Inc. and DOE prime Agreement No. DE-FG3602GO12026 (Scharf and Boucias), by the O.W. Rollins/Orkin Endowment (Scharf) and by the National Science Foundation under grant DBI-1062362 awarded to Y. Sun.		93	62	65	3	113	WILEY-BLACKWELL	HOBOKEN	111 RIVER ST, HOBOKEN 07030-5774, NJ USA	0962-1083			MOL ECOL	Mol. Ecol.	APR	2013	22	7
J	Martinson, EO; Wheeler, D; Wright, J; Mrinalini; Siebert, AL; Werren, JH				Martinson, Ellen O.; Wheeler, David; Wright, Jeremy; Mrinalini; Siebert, Aisha L.; Werren, John H.			Nasonia vitripennis venom causes targeted gene expression changes in its fly host	MOLECULAR ECOLOGY			English	Article						enhancer of split; extended phenotype; parasitoid wasps; venom	WASP PIMPLA-HYPOCHONDRIACA; CULTURED INSECT CELLS; ECTOPARASITIC WASP; FLESH FLY; WALKER HYMENOPTERA; SARCOPHAGA-BULLATA; DROSOPHILA; PTEROMALIDAE; METABOLISM; EVOLUTION	Parasitoid wasps are diverse and ecologically important insects that use venom to modify their host's metabolism for the benefit of the parasitoid's offspring. Thus, the effects of venom can be considered an extended phenotype' of the wasp. The model parasitoid wasp Nasonia vitripennis has approximately 100 venom proteins, 23 of which do not have sequence similarity to known proteins. Envenomatio…	[Martinson, Ellen O.; Wheeler, David; Wright, Jeremy; Mrinalini; Werren, John H.] Univ Rochester, Dept Biol, Rochester, NY 14627 USA; [Siebert, Aisha L.] Univ Rochester, Sch Med & Dent, Translat Biomed Sci Dept, Rochester, NY 14627 USA	Martinson, EO (reprint author), Univ Rochester, Dept Biol, Rochester, NY 14627 USA.	e.martinson@rochester.edu		, Mrinalini/0000-0002-9878-4661; Werren, John/0000-0001-9353-2070; Wheeler, David/0000-0001-5538-8119; Siebert, Aisha/0000-0001-6954-9163	National Institutes of Health [RO1GM098667]; Provost Multidisciplinary Award (University of Rochester)	We thank the National Institutes of Health (RO1GM098667) and the Provost Multidisciplinary Award (University of Rochester) for financial support, and M Williams, R Edwards and A Dolan for technical assistance and VG Martinson for helpful discussion.		48	25	26	1	31	WILEY-BLACKWELL	HOBOKEN	111 RIVER ST, HOBOKEN 07030-5774, NJ USA	0962-1083	1365-294X		MOL ECOL	Mol. Ecol.	DEC	2014	23	23
J	Mcfrederick, QS; Rehan, SM				Mcfrederick, Quinn S.; Rehan, Sandra M.			Characterization of pollen and bacterial community composition in brood provisions of a small carpenter bee	MOLECULAR ECOLOGY			English	Article						Ceratina calcarata; Lactobacillus; microbiome; palynology; pollination ecology; Polylectic pollen forager	NAIVE BAYESIAN CLASSIFIER; GUT MICROBIOTA; GEN. NOV.; CERATINA-CALCARATA; HIGH-THROUGHPUT; BUMBLE BEES; HONEY-BEES; SEQUENCES; ALIGNMENT; DIVERSITY	Many insects obtain gut microbes from their diet, but how a mother's foraging patterns influence the microbes found in her offspring's food remains an open question. To address this gap, we studied a bee that forages for pollen from multiple species of plants and may therefore acquire diverse bacteria from different plants. We tested the hypothesis that pollen diversity correlates with bacterial …	[Mcfrederick, Quinn S.] Univ Calif Riverside, Dept Entomol, 900 Univ Ave, Riverside, CA 92521 USA; [Rehan, Sandra M.] Univ New Hampshire, Dept Biol Sci, 46 Coll Rd, Durham, NH 03824 USA	Mcfrederick, QS (reprint author), Univ Calif Riverside, Dept Entomol, 900 Univ Ave, Riverside, CA 92521 USA.	quinn.mcfrederick@ucr.edu			University of California, Riverside; New Hampshire Agricultural Experiment Station; Tuttle Research Foundation; University of New Hampshire	We thank Sean Lombard and Nicholas Pizzi for assistance with nest collections, Krista Ciaccio and Wyatt Shell for brood cell processing, Kaleigh Russell for help with DNA extractions and library preparation, Glenn Hicks of UCR's IIGB for advice on primer design, and Jason Rothman, Peter Graystock, Hoang Vuong, Kaleigh Russell, Alexander Keller and an anonymous reviewer for comments on an earlier …		59	16	16	3	65	WILEY	HOBOKEN	111 RIVER ST, HOBOKEN 07030-5774, NJ USA	0962-1083	1365-294X		MOL ECOL	Mol. Ecol.	MAY	2016	25	10
J	Koneru, SL; Salinas, H; Flores, GE; Hong, RL				Koneru, Sneha L.; Salinas, Heilly; Flores, Gilberto E.; Hong, Ray L.			The bacterial community of entomophilic nematodes and host beetles	MOLECULAR ECOLOGY			English	Article						bacteria; beetles; entomophilic nematodes; microbiome; next-generation sequencing	N.-SP NEMATODA; ENTOMOPATHOGENIC NEMATODES; PRISTIONCHUS-PACIFICUS; PHYLOGENETIC-RELATIONSHIPS; OSCHEIUS-CAROLINENSIS; ORIENTALIS COLEOPTERA; GENUS PRISTIONCHUS; NATURAL VARIATION; RHABDITIDAE; SCARABAEIDAE	Insects form the most species-rich lineage of Eukaryotes and each is a potential host for organisms from multiple phyla, including fungi, protozoa, mites, bacteria and nematodes. In particular, beetles are known to be associated with distinct bacterial communities and entomophilic nematodes. While entomopathogenic nematodes require symbiotic bacteria to kill and reproduce inside their insect host…	[Koneru, Sneha L.; Salinas, Heilly; Flores, Gilberto E.; Hong, Ray L.] Calif State Univ Northridge, Dept Biol, 18111 Nordhoff St, Northridge, CA 91330 USA; [Koneru, Sneha L.] Univ London Imperial Coll Sci Technol & Med, Dept Life Sci, London, England	Hong, RL (reprint author), Calif State Univ Northridge, Dept Biol, 18111 Nordhoff St, Northridge, CA 91330 USA.	ray.hong@csun.edu		Koneru, Sneha Latha/0000-0003-0305-8059	CSUN Biology Department; NIH [1SC3GM105579]	We thank the dedicated beetle collectors, especially the Nelson-Riecks family. We are grateful for R. Mackelprang for computational assistance; E. Bernal, J. Go, V. Guizar, V. Lewis, M. Gonzalez, and J. Shibata for technical assistance; T. Renahan for comments on the manuscript; as well as J. Hogue for beetle identification. This study was funded by CSUN Biology Department and NIH award 1SC3GM105…		60	9	9	4	33	WILEY-BLACKWELL	HOBOKEN	111 RIVER ST, HOBOKEN 07030-5774, NJ USA	0962-1083	1365-294X		MOL ECOL	Mol. Ecol.	MAY	2016	25	10
J	Zhang, K; Lin, SL; Ji, YQ; Yang, CX; Wang, XY; Yang, CY; Wang, HS; Jiang, HS; Harrison, RD; Yu, DW				Zhang, Kai; Lin, Siliang; Ji, Yinqiu; Yang, Chenxue; Wang, Xiaoyang; Yang, Chunyan; Wang, Hesheng; Jiang, Haisheng; Harrison, Rhett D.; Yu, Douglas W.			Plant diversity accurately predicts insect diversity in two tropical landscapes	MOLECULAR ECOLOGY			English	Article						Arthropoda; biodiversity; biomonitoring; host specificity; insect-plant interactions; surrogate species	SPECIES RICHNESS ESTIMATORS; BIODIVERSITY ASSESSMENT; HERBIVOROUS INSECTS; HOST-SPECIFICITY; MAXIMUM-LIKELIHOOD; BETA DIVERSITY; FOREST; PERFORMANCE; SEQUENCES; DNA	Plant diversity surely determines arthropod diversity, but only moderate correlations between arthropod and plant species richness had been observed until Basset et al. (Science, 338, 2012 and 1481) finally undertook an unprecedentedly comprehensive sampling of a tropical forest and demonstrated that plant species richness could indeed accurately predict arthropod species richness. We now require…	[Zhang, Kai; Ji, Yinqiu; Yang, Chenxue; Wang, Xiaoyang; Yang, Chunyan; Yu, Douglas W.] Chinese Acad Sci, Kunming Inst Zool, State Key Lab Genet Resources & Evolut, Kunming 650223, Peoples R China; [Zhang, Kai; Wang, Xiaoyang] Univ Chinese Acad Sci, Kunming Coll Life Sci, Kunming 650204, Peoples R China; [Lin, Siliang; Wang, Hesheng] South China Normal Univ, Sch Life Sci, Guangzhou 510631, Guangdo…	Yu, DW (reprint author), Chinese Acad Sci, Kunming Inst Zool, State Key Lab Genet Resources & Evolut, Kunming 650223, Peoples R China.; Harrison, RD (reprint author), East & Cent Asia Reg Off, World Agroforestry Ctr, Kunming 650201, Peoples R China.; Yu, DW (reprint author), Univ East Anglia, Sch Biol Sci, Norwich Res Pk, Norwich NR4 7TJ, Norfolk, England.; Harrison, RD (reprint author), East & S…	r.harrison@cgiar.org; dougwyu@gmail.com		Lin, Siliang/0000-0003-1660-2543	GIZ/BMZ on behalf of the Government of the Federal Republic of Germany [08.7860.3-001.00, 13.1432.7-001.00]; National Natural Science Foundation of China [31400470, 41661144002]; Ministry of Science and Technology of China [2012FY110800]; University of East Anglia and its GRACE computing cluster; State Key Laboratory of Genetic Resources and Evolution at the Kunming Institute of Zoology [GREKF13-…	We are very grateful to the three reviewers and to the editor for comments and suggestions. We thank Mei Long for field assistance, Zhaoli Ding for sequencing, Philip Beckschafer for providing the Mengsong GIS layer, and Mengsong village, Bulong Nature Reserve and Hainan Yinggeling National Nature Reserve for field support. Funding for fieldwork in Mengsong was provided by GIZ/BMZ (Project Nos. 0…		64	6	7	5	70	WILEY	HOBOKEN	111 RIVER ST, HOBOKEN 07030-5774, NJ USA	0962-1083	1365-294X		MOL ECOL	Mol. Ecol.	SEP	2016	25	17
J	Nakadai, R; Kawakita, A				Nakadai, Ryosuke; Kawakita, Atsushi			Patterns of temporal and enemy niche use by a community of leaf cone moths (Caloptilia) coexisting on maples (Acer) as revealed by metabarcoding	MOLECULAR ECOLOGY			English	Article						closely related species; herbivorous insect; metabarcoding; parasitoid; phenology; species coexistence	PLANT-FEEDING INSECTS; SYMPATRIC HOST RACES; REPRODUCTIVE ISOLATION; HERBIVORE ASSEMBLAGES; AREA RELATIONSHIPS; SPECIES-AREA; GUT CONTENTS; DIVERSITY; DNA; DIVERSIFICATION	The diversity of herbivorous insects is often considered a function of host plant diversity. However, recent research has uncovered many examples of closely related herbivores using the same host plant(s), suggesting that partitioning of host plants is not the only mechanism generating diversity. Herbivores sharing hosts may utilize different parts of the same plant, but such resource partitionin…	[Nakadai, Ryosuke; Kawakita, Atsushi] Kyoto Univ, Ctr Ecol Res, Hirano 2-509-3, Otsu, Shiga 5202113, Japan	Nakadai, R (reprint author), Kyoto Univ, Ctr Ecol Res, Hirano 2-509-3, Otsu, Shiga 5202113, Japan.	r.nakadai@ecology.kyoto-u.ac.jp	Nakadai, Ryosuke/R-6927-2016	Nakadai, Ryosuke/0000-0002-9512-8511	JSPS KAKENHI [26650165, 15H04421, 15H05241]; [15J00601]	We thank staff members of Ashiu Forest Research Station for field assistance and S. Fujinaga, Y. Okazaki, S. Matsuoka and M. Ushio for advice on DNA experiments. We also thank the subject editor W. Symondson and two anonymous reviewers for comments that improved the manuscript. This work was supported by a grant from Grant-in-Aid for JSPS Fellows Grant Number 15J00601 and the JSPS KAKENHI Grant N…		61	2	2	4	18	WILEY	HOBOKEN	111 RIVER ST, HOBOKEN 07030-5774, NJ USA	0962-1083	1365-294X		MOL ECOL	Mol. Ecol.	JUN	2017	26	12
J	Kocher, A; de Thoisy, B; Catzeflis, F; Valiere, S; Banuls, AL; Murienne, J				Kocher, Arthur; de Thoisy, Benoit; Catzeflis, Francois; Valiere, Sophie; Banuls, Anne-Laure; Murienne, Jerome			iDNA screening: Disease vectors as vertebrate samplers	MOLECULAR ECOLOGY			English	Article						bloodmeal; dipteran; feeding preference; insect; mosquito; sand fly	PANAMANIAN PHLEBOTOMINE SANDFLIES; NATURAL HOST PREFERENCES; HIGH-THROUGHPUT; BLOOD MEALS; SOUTH-AMERICA; FRENCH-GUIANA; RAIN-FOREST; SAND FLIES; IDENTIFICATION; BIODIVERSITY	In the current context of global change and human-induced biodiversity decline, there is an urgent need for developing sampling approaches able to accurately describe the state of biodiversity. Traditional surveys of vertebrate fauna involve time-consuming and skill-demanding field methods. Recently, the use of DNA derived from invertebrate parasites (leeches and blowflies) was suggested as a new…	[Kocher, Arthur; Murienne, Jerome] Univ Toulouse III Paul Sabatier, CNRS, ENFA, UMR5174 EDB,Lab Evolut & Divers Biol, Toulouse, France; [Kocher, Arthur; Banuls, Anne-Laure] Univ Montpellier, CNRS, UMR MIVEGEC, IRD 224 5290, Montpellier, France; [de Thoisy, Benoit] Inst Pasteur, Cayenne, French Guiana; [de Thoisy, Benoit] Assoc Kwata, Cayenne, French Guiana; [Catzeflis, Francois] Univ Montpellier …	Kocher, A (reprint author), Univ Toulouse III Paul Sabatier, CNRS, ENFA, UMR5174 EDB,Lab Evolut & Divers Biol, Toulouse, France.	arthur.kocher@gmail.com		Banuls, Anne-Laure/0000-0002-2106-8667; Kocher, Arthur/0000-0002-9499-6472; Murienne, Jerome/0000-0003-1474-7829	Agence Nationale de la Recherche [ANR-10-LABX-25-01, ANR-10-LABX-41, ANR-11-IDEX-0002-02]; LABEX DRIIHM	Agence Nationale de la Recherche, Grant/Award Number: ANR-10-LABX-25-01, ANR-10-LABX-41, ANR-11-IDEX-0002-02, LABEX DRIIHM		66	3	3	6	23	WILEY	HOBOKEN	111 RIVER ST, HOBOKEN 07030-5774, NJ USA	0962-1083	1365-294X		MOL ECOL	Mol. Ecol.	NOV	2017	26	22
J	Parfrey, LW; Moreau, CS; Russell, JA				Parfrey, Laura Wegener; Moreau, Corrie S.; Russell, Jacob A.			Introduction: The host-associated microbiome: Pattern, process and function	MOLECULAR ECOLOGY			English	Article						community assembly; experiments; high-throughput sequencing; microbiota; symbiosis	GUT MICROBIOTA; BACTERIAL COMMUNITIES; ROOT MICROBIOME; EVOLUTIONARY ECOLOGY; HORIZONTAL TRANSFER; CORAL-REEFS; DIVERSITY; SYMBIOSIS; APHIDS; INSECTS		[Parfrey, Laura Wegener] Univ British Columbia, Biodivers Res Ctr, Dept Bot, Vancouver, BC, Canada; [Parfrey, Laura Wegener] Univ British Columbia, Dept Zool, Vancouver, BC, Canada; [Moreau, Corrie S.] Field Museum Nat Hist, Dept Sci & Educ, Chicago, IL 60605 USA; [Russell, Jacob A.] Drexel Univ, Dept Biol, Philadelphia, PA 19104 USA	Parfrey, LW (reprint author), Univ British Columbia, Biodivers Res Ctr, Dept Bot, Vancouver, BC, Canada.	Lwparfrey@botany.ubc.ca						129	1	1	26	26	WILEY	HOBOKEN	111 RIVER ST, HOBOKEN 07030-5774, NJ USA	0962-1083	1365-294X		MOL ECOL	Mol. Ecol.	APR	2018	27	8			SI
J	Yeo, D; Puniamoorthy, J; Ngiam, RWJ; Meier, R				Yeo, Darren; Puniamoorthy, Jayanthi; Ngiam, Robin Wen Jiang; Meier, Rudolf			Towards holomorphology in entomology: rapid and cost-effective adult-larva matching using NGS barcodes	SYSTEMATIC ENTOMOLOGY			English	Article							SPECIES DELIMITATION; MOLECULAR-IDENTIFICATION; ANISOPTERA AESHNIDAE; ODONATA AESHNIDAE; NATURAL-HISTORY; DNA-SEQUENCES; INSTAR LARVA; TAXONOMY; DIPTERA; ASSOCIATION	In many taxa the morphology of females and immatures is poorly known because species descriptions and identification tools have a male bias. The root causes are problems with matching life-history stages and genders belonging to the same species. Such matching is time-consuming when conventional methods are used (e.g. rearing) and expensive when the stages are matched with DNA barcodes. Unfortuna…	[Yeo, Darren; Meier, Rudolf] Natl Univ Singapore, Dept Biol Sci, 14 Sci Dr 4,05-20, Singapore 117543, Singapore; [Puniamoorthy, Jayanthi] Lee Kong Chian Nat Hist Museum, Singapore, Singapore; [Ngiam, Robin Wen Jiang] Natl Pk Board, Singapore, Singapore	Meier, R (reprint author), Natl Univ Singapore, Dept Biol Sci, 14 Sci Dr 4,05-20, Singapore 117543, Singapore.	meier@nus.edu.sg	Meier, Rudolf/G-4213-2010		NUS SEABIG [R-154-000-648-646, R-154-000-648-733]	We would like to thank Dr Esther Clews and her team from the TMSI for providing larval specimens and expertise, Foo Maosheng and Siti Maimon Bte Hussin for providing assistance with the larval imaging, Tang Hung Bun for providing photographs for the graphical abstract, as well as Dr Yuchen Ang and Jonathan Ho Kit Ian for their work on the Biodiversity of Singapore digital reference collection. We…		94	2	2	12	12	WILEY	HOBOKEN	111 RIVER ST, HOBOKEN 07030-5774, NJ USA	0307-6970	1365-3113		SYST ENTOMOL	Syst. Entomol.	OCT	2018	43	4
J	Maddison, DR; Cooper, KW				Maddison, David R.; Cooper, Kenneth W.			Species delimitation in the ground beetle subgenus Liocosmius (Coleoptera: Carabidae: Bembidion), including standard and next-generation sequencing of museum specimens	ZOOLOGICAL JOURNAL OF THE LINNEAN SOCIETY			English	Article						Bembidiini; Bembidion; DNA; Illumina; morphology; museum specimens; species delimitation; systematics	DOMAIN PROTEINS MSP-300; DNA EXTRACTION; NORTH; PRESERVATION; INFERENCE; KLARSICHT; ALIGNMENT; GENOMICS; INSECTS; AMERICA	The species of subgenus LiocosmiusCasey of genus BembidionLatreille are delimited and documented using DNA sequences from eight genes, morphological data, and geography. The subgenus consists of six known species, three of which are described as new: Bembidion orionCooper and Maddison (California), B.darlingtonielumCooper and Maddison (California), and B.cooperiMaddison (New Mexico and Arizona). …	[Maddison, David R.] Oregon State Univ, Dept Integrat Biol, Corvallis, OR 97331 USA; [Cooper, Kenneth W.] Univ Calif Riverside, Dept Biol, Riverside, CA 92521 USA	Maddison, DR (reprint author), Oregon State Univ, Dept Integrat Biol, 3029 Cordley Hall, Corvallis, OR 97331 USA.	david.maddison@science.oregonstate.edu			Harold E and Leona M. Rice Endowment Fund at Oregon State University; National Science Foundation [DEB-1258220]	This work was funded in part by the Harold E and Leona M. Rice Endowment Fund at Oregon State University, as well as National Science Foundation grant DEB-1258220 to DRM.		51	7	8	0	36	WILEY-BLACKWELL	HOBOKEN	111 RIVER ST, HOBOKEN 07030-5774, NJ USA	0024-4082	1096-3642		ZOOL J LINN SOC-LOND	Zool. J. Linn. Soc.	DEC	2014	172	4
J	James, TY; Marino, JA; Perfecto, I; Vandermeer, J				James, Timothy Y.; Marino, John A.; Perfecto, Ivette; Vandermeer, John			Identification of Putative Coffee Rust Mycoparasites via Single-Molecule DNA Sequencing of Infected Pustules	APPLIED AND ENVIRONMENTAL MICROBIOLOGY			English	Article							FUNGAL ENDOPHYTES; THEOBROMA-CACAO; LECANICILLIUM-LECANII; VERTICILLIUM-LECANII; ENTOMOGENOUS FUNGUS; HEMILEIA-VASTATRIX; DIVERSITY; BIODIVERSITY; BIOCONTROL; AGROECOSYSTEM	The interaction of crop pests with their natural enemies is a fundament to their control. Natural enemies of fungal pathogens of crops are poorly known relative to those of insect pests, despite the diversity of fungal pathogens and their economic importance. Currently, many regions across Latin America are experiencing unprecedented epidemics of coffee rust (Hemileia vastatrix). Identification o…	[James, Timothy Y.; Marino, John A.; Vandermeer, John] Univ Michigan, Dept Ecol & Evolutionary Biol, Ann Arbor, MI 48109 USA; [Perfecto, Ivette] Univ Michigan, Sch Nat Resources & Environm, Ann Arbor, MI 48109 USA	James, TY (reprint author), Univ Michigan, Dept Ecol & Evolutionary Biol, Ann Arbor, MI 48109 USA.	tyjames@umich.edu						43	6	7	1	35	AMER SOC MICROBIOLOGY	WASHINGTON	1752 N ST NW, WASHINGTON, DC 20036-2904 USA	0099-2240	1098-5336		APPL ENVIRON MICROB	Appl. Environ. Microbiol.	JAN	2016	82	2
J	Duguma, D; Hall, MW; Smartt, CT; Neufeld, JD				Duguma, Dagne; Hall, Michael W.; Smartt, Chelsea T.; Neufeld, Josh D.			Effects of Organic Amendments on Microbiota Associated with the Culex nigripalpus Mosquito Vector of the Saint Louis Encephalitis and West Nile Viruses	MSPHERE			English	Article						aquatic chemistry; bacteria; disease vectors; food web; life stages; microbiome; mosquito; pollution	HIGH WOLBACHIA DENSITY; DIPTERA-CULICIDAE; BACILLUS-THURINGIENSIS; BACTERIAL COMMUNITIES; NUTRIENT ENRICHMENT; ANOPHELES-GAMBIAE; AEDES-AEGYPTI; QUINQUEFASCIATUS DIPTERA; THORSELLIA-ANOPHELIS; FEEDING-BEHAVIOR	Pollution from nutrients in aquatic habitats has been linked to increases in disease vectors, including mosquitoes and other pestiferous insects. One possibility is that changes in mosquito microbiomes are impacted by nutrient enrichments and that these changes affect various traits, including larval development, susceptibility to larval control agents, and susceptibility of the adult mosquitoes …	[Duguma, Dagne; Smartt, Chelsea T.] Univ Florida, IFAS, Florida Med Entomol Lab, Vero Beach, FL USA; [Hall, Michael W.] Dalhousie Univ, Fac Comp Sci, Halifax, NS, Canada; [Neufeld, Josh D.] Univ Waterloo, Dept Biol, Waterloo, ON, Canada	Duguma, D (reprint author), Univ Florida, IFAS, Florida Med Entomol Lab, Vero Beach, FL USA.	duguma@ufl.edu			Florida Department of Agriculture and Consumer Services [00123786]; Natural Sciences and Engineering Research Council of Canada (NSERC); University of Florida	D.D. was supported by funding from Florida Department of Agriculture and Consumer Services (project no. 00123786). J.D.N. was supported by a Discovery Grant from the Natural Sciences and Engineering Research Council of Canada (NSERC). Publication of this article was funded in part by the University of Florida Open Access Publishing Fund. The funders had no role in study design, data collection an…		77	5	5	4	11	AMER SOC MICROBIOLOGY	WASHINGTON	1752 N ST NW, WASHINGTON, DC 20036-2904 USA	2379-5042			MSPHERE	mSphere	JAN	2017	2	1
J	Zhou, X; Li, YY; Liu, SL; Yang, Q; Su, X; Zhou, LL; Tang, M; Fu, RB; Li, JG; Huang, QF				Zhou, Xin; Li, Yiyuan; Liu, Shanlin; Yang, Qing; Su, Xu; Zhou, Lili; Tang, Min; Fu, Ribei; Li, Jiguang; Huang, Quanfei			Ultra-deep sequencing enables high-fidelity recovery of biodiversity for bulk arthropod samples without PCR amplification	GIGASCIENCE			English	Article								Background: Next-generation-sequencing (NGS) technologies combined with a classic DNA barcoding approach have enabled fast and credible measurement for biodiversity of mixed environmental samples. However, the PCR amplification involved in nearly all existing NGS protocols inevitably introduces taxonomic biases. In the present study, we developed new Illumina pipelines without PCR amplifications …	[Zhou, Xin; Li, Yiyuan; Liu, Shanlin; Yang, Qing; Su, Xu; Zhou, Lili; Tang, Min; Fu, Ribei; Li, Jiguang; Huang, Quanfei] BGI Shenzhen, Beishan Ind Zone, Shenzhen 518083, Guangdong, Peoples R China	Zhou, X (reprint author), BGI Shenzhen, Beishan Ind Zone, Shenzhen 518083, Guangdong, Peoples R China.	xinzhou@genomics.cn	Zhou, Xin/D-4025-2009	Zhou, Xin/0000-0002-1407-7952; Li, Yiyuan/0000-0003-1426-0033				0	128	134	7	67	OXFORD UNIV PRESS	OXFORD	GREAT CLARENDON ST, OXFORD OX2 6DP, ENGLAND	2047-217X			GIGASCIENCE	GigaScience	Mar-27	2013	2
J	Fuller, ZL; Nino, EL; Patch, HM; Bedoya-Reina, OC; Baumgarten, T; Muli, E; Mumoki, F; Ratan, A; McGraw, J; Frazier, M; Masiga, D; Schuster, S; Grozinger, CM; Miller, W				Fuller, Zachary L.; Nino, Elina L.; Patch, Harland M.; Bedoya-Reina, Oscar C.; Baumgarten, Tracey; Muli, Elliud; Mumoki, Fiona; Ratan, Aakrosh; McGraw, John; Frazier, Maryann; Masiga, Daniel; Schuster, Stephen; Grozinger, Christina M.; Miller, Webb			Genome-wide analysis of signatures of selection in populations of African honey bees (Apis mellifera) using new web-based tools	BMC GENOMICS			English	Article						Apis mellifera; Galaxy; Genome sequencing; Adaptive evolution	DIVISION-OF-LABOR; POSITIVE DARWINIAN SELECTION; DROSOPHILA-MELANOGASTER; MITOCHONDRIAL-DNA; JUVENILE-HORMONE; SOCIAL INSECTS; VARROA-DESTRUCTOR; NATURAL-SELECTION; VENOM ALLERGEN; GENETIC THEORY	Background: With the development of inexpensive, high-throughput sequencing technologies, it has become feasible to examine questions related to population genetics and molecular evolution of non-model species in their ecological contexts on a genome-wide scale. Here, we employed a newly developed suite of integrated, web-based programs to examine population dynamics and signatures of selection a…	[Fuller, Zachary L.] Penn State Univ, Dept Biol, University Pk, PA 16802 USA; [Nino, Elina L.; Patch, Harland M.; Baumgarten, Tracey; Frazier, Maryann; Grozinger, Christina M.] Penn State Univ, Dept Entomol, Ctr Pollinator Res, University Pk, PA 16802 USA; [Bedoya-Reina, Oscar C.; Ratan, Aakrosh; Schuster, Stephen; Miller, Webb] Penn State Univ, Ctr Comparat Genom & Bioinformat, University Pk, PA…	Fuller, ZL (reprint author), Penn State Univ, Dept Biol, University Pk, PA 16802 USA.	zlf105@psu.edu	Fuller, Zachary/N-3926-2017	Fuller, Zachary/0000-0003-4765-9227; Masiga, Daniel/0000-0001-7513-0887	National Science Foundation-BREAD grant [0965441]; USDA-AFRI Post-doctoral Fellowship	We would like to thank Joseph Kilonzo and James Kilmani for assistance with the field collections, and Stephen Schaeffer and Soojin Yi for insightful comments. We would also like to thank the comments of two anonymous reviewers. This work was supported by funding from a National Science Foundation-BREAD grant #0965441 to J. Tumlinson, M. Frazier, J. Frazier, C. Grozinger, D. Masiga, E. Muli, H. P…		107	10	10	1	66	BIOMED CENTRAL LTD	LONDON	236 GRAYS INN RD, FLOOR 6, LONDON WC1X 8HL, ENGLAND	1471-2164			BMC GENOMICS	BMC Genomics	Jul-10	2015	16
J	Ulrich, J; Dao, VA; Majumdar, U; Schmitt-Engel, C; Schwirz, J; Schultheis, D; Strohlein, N; Troelenberg, N; Grossmann, D; Richter, T; Donitz, J; Gerischer, L; Leboulle, G; Vilcinskas, A; Stanke, M; Bucher, G				Ulrich, Julia; Dao, Van Anh; Majumdar, Upalparna; Schmitt-Engel, Christian; Schwirz, Jonas; Schultheis, Dorothea; Stroehlein, Nadi; Troelenberg, Nicole; Grossmann, Daniela; Richter, Tobias; Doenitz, Juergen; Gerischer, Lizzy; Leboulle, Gerard; Vilcinskas, Andreas; Stanke, Mario; Bucher, Gregor			Large scale RNAi screen in Tribolium reveals novel target genes for pest control and the proteasome as prime target	BMC GENOMICS			English	Article						Pest control; RNAi; RNAi target gene; iBeetle; Tribolium; Proteasome	DOUBLE-STRANDED-RNA; INSECTICIDE RESISTANCE; LARVAL RNAI; INTERFERENCE; CASTANEUM; BEETLE; DROSOPHILA; COLEOPTERA; DATABASE; GENOME	Background: Insect pest control is challenged by insecticide resistance and negative impact on ecology and health. One promising pest specific alternative is the generation of transgenic plants, which express double stranded RNAs targeting essential genes of a pest species. Upon feeding, the dsRNA induces gene silencing in the pest resulting in its death. However, the identification of efficient …	[Ulrich, Julia; Schmitt-Engel, Christian; Schwirz, Jonas; Grossmann, Daniela; Doenitz, Juergen; Bucher, Gregor] Univ Gottingen, GZMB, Johann Friedrich Blumenbach Inst, D-37077 Gottingen, Germany; [Majumdar, Upalparna; Schultheis, Dorothea; Stroehlein, Nadi; Troelenberg, Nicole; Richter, Tobias] Univ Erlangen Nurnberg, Entwicklungsbiol, Dept Biol, D-91058 Erlangen, Germany; [Dao, Van Anh] Univ Col…	Bucher, G (reprint author), Univ Gottingen, GZMB, Johann Friedrich Blumenbach Inst, Justus von Liebig Weg 11, D-37077 Gottingen, Germany.	gbucher1@uni-goettingen.de		Donitz, Jurgen/0000-0002-8401-8851; Bucher, Gregor/0000-0002-4615-6401	German Research Foundation (DFG) [FOR1234]; Gottingen University	We acknowledge support by the German Research Foundation (DFG), which funded the iBeetle project (FOR1234) but was not involved in design or analysis of the data or its publication. Further, we acknowledge the Open Access Publication Funds of the Gottingen University. We thank Claudia Hinners for technical assistance, Maike Tech for extracting the gene lists from the database.		30	26	26	0	50	BIOMED CENTRAL LTD	LONDON	236 GRAYS INN RD, FLOOR 6, LONDON WC1X 8HL, ENGLAND	1471-2164			BMC GENOMICS	BMC Genomics	Sep-03	2015	16
J	Shearer, PW; West, JD; Walton, VM; Brown, PH; Svetec, N; Chiu, JC				Shearer, Peter W.; West, Jessica D.; Walton, Vaughn M.; Brown, Preston H.; Svetec, Nicolas; Chiu, Joanna C.			Seasonal cues induce phenotypic plasticity of Drosophila suzukii to enhance winter survival	BMC ECOLOGY			English	Article						Drosophila suzukii; Phenotypic plasticity; Cold tolerance; Diapause; High-throughput sequencing; Transcriptome	SPOTTED WING DROSOPHILA; GENE-EXPRESSION; DIPTERA DROSOPHILIDAE; COLD TOLERANCE; REPRODUCTIVE DIAPAUSE; RANGE EXPANSION; BODY-SIZE; MELANOGASTER; TEMPERATURE; EVOLUTION	Background: As global climate change and exponential human population growth intensifies pressure on agricultural systems, the need to effectively manage invasive insect pests is becoming increasingly important to global food security. Drosophila suzukii is an invasive pest that drastically expanded its global range in a very short time since 2008, spreading to most areas in North America and man…	[Shearer, Peter W.; Brown, Preston H.] Oregon State Univ, Mid Columbia Agr Res & Extens Ctr, 3005 Expt Stn Dr, Hood River, OR 97331 USA; [West, Jessica D.; Chiu, Joanna C.] Univ Calif Davis, Dept Entomol & Nematol, Davis, CA 95616 USA; [Walton, Vaughn M.] Oregon State Univ, Dept Hort, Corvallis, OR 97331 USA; [Svetec, Nicolas] Univ Calif Davis, Dept Ecol & Evolut, Davis, CA 95616 USA	Chiu, JC (reprint author), Univ Calif Davis, Dept Entomol & Nematol, Davis, CA 95616 USA.	jcchiu@ucdavis.edu			USDA Specialty Crops Research Initiative Grant [2010-51181-21167]; Clarence and Estelle Albaugh Endowment; NSF [IOS-1456297]; NIH-IMSD [GM56765]; HHMI [52005892]; NIGMS-MARC-U-STAR [GM083894]	We thank Tuck Contreas for noticing the seasonal morph phenotypes while monitoring D. suzukii traps, Kala M. Gonsler, Sarah Hieber, Joana R. Kemper, Matthew T. Riek and Kelley E. Schwaner for measuring fly phenotype parameters, and Kelly A. Hamby, Frank G. Zalom, Ernest K. Lee for fruitful discussions. We thank Christine A. Tabuloc for her assistance in fly dissections. This work was supported by…		81	36	36	13	115	BIOMED CENTRAL LTD	LONDON	236 GRAYS INN RD, FLOOR 6, LONDON WC1X 8HL, ENGLAND	1472-6785			BMC ECOL	BMC Ecol.	Mar-22	2016	16
J	Sadd, BM; Barribeau, SM; Bloch, G; de Graaf, DC; Dearden, P; Elsik, CG; Gadau, J; Grimmelikhuijzen, CJP; Hasselmann, M; Lozier, JD; Robertson, HM; Smagghe, G; Stolle, E; Van Vaerenbergh, M; Waterhouse, RM; Bornberg-Bauer, E; Klasberg, S; Bennett, AK; Caamara, F; Guigo, R; Hoff, K; Mariotti, M; Munoz-Torres, M; Murphy, T; Santesmasses, D; Amdam, GV; Beckers, M; Beye, M; Biewer, M; Bitondi, MMG; Bl…				Sadd, Ben M.; Barribeau, Seth M.; Bloch, Guy; de Graaf, Dirk C.; Dearden, Peter; Elsik, Christine G.; Gadau, Juergen; Grimmelikhuijzen, Cornelis J. P.; Hasselmann, Martin; Lozier, Jeffrey D.; Robertson, Hugh M.; Smagghe, Guy; Stolle, Eckart; Van Vaerenbergh, Matthias; Waterhouse, Robert M.; Bornberg-Bauer, Erich; Klasberg, Steffen; Bennett, Anna K.; Camara, Francisco; Guigo, Roderic; Hoff, Kathar…			The genomes of two key bumblebee species with primitive eusocial organization	GENOME BIOLOGY			English	Article							BEE APIS-MELLIFERA; SEX-DETERMINATION PATHWAY; MULTIPLE SEQUENCE ALIGNMENT; BOMBUS-TERRESTRIS LINNAEUS; MALE COURTSHIP BEHAVIOR; HONEY-BEE; DROSOPHILA-MELANOGASTER; PHYLOGENETIC ANALYSES; DNA METHYLATION; HIGH-THROUGHPUT	Background: The shift from solitary to social behavior is one of the major evolutionary transitions. Primitively eusocial bumblebees are uniquely placed to illuminate the evolution of highly eusocial insect societies. Bumblebees are also invaluable natural and agricultural pollinators, and there is widespread concern over recent population declines in some species. High-quality genomic data will …	[Sadd, Ben M.] Illinois State Univ, Sch Biol Sci, Normal, IL 61790 USA; [Sadd, Ben M.; Barribeau, Seth M.; Buechel, Severine D.; Marxer, Monika; Napflin, Kathrin; Schmid-Hempel, Regula; Schmid-Hempel, Paul] ETH, Inst Integrat Biol, Expt Ecol, CH-8092 Zurich, Switzerland; [Barribeau, Seth M.] E Carolina Univ, Dept Biol, Greenville, NC 27858 USA; [Bloch, Guy; Fuchikawa, Taro; Chipman, Ariel D.] Heb…	Sadd, BM (reprint author), Illinois State Univ, Sch Biol Sci, Normal, IL 61790 USA.	bmsadd@ilstu.edu	Dearden, Peter/B-7607-2008; JAYASEELAN, JOY CHRISTINA/F-9824-2015; Hartfelder, Klaus/A-4293-2009; Erler, Silvio/B-4162-2012; Kraus, Frank Bernhard/B-8172-2011; Guigo, Roderic/D-1303-2010; Hauser, Frank/M-2952-2014; Freitas, Flavia/M-4720-2014; Jermiin, Lars/C-2458-2009; Camara Ferreira, Francisco/G-9841-2015; Elsik, Christine/C-4120-2017; Bourke, Andrew/E-5271-2011; Bornberg-Bauer, Erich/A-1563-2…	Dearden, Peter/0000-0001-7790-9675; JAYASEELAN, JOY CHRISTINA/0000-0002-7759-0139; Hartfelder, Klaus/0000-0001-7981-8427; Erler, Silvio/0000-0002-9425-8103; Kraus, Frank Bernhard/0000-0003-4354-9952; Guigo, Roderic/0000-0002-5738-4477; Hauser, Frank/0000-0001-5563-2345; Freitas, Flavia/0000-0002-3162-4890; Jermiin, Lars/0000-0002-9619-3809; Camara Ferreira, Francisco/0000-0002-1971-5466; Elsik, C…	National Institutes of Health (NIH) [DP1 OD006416, U54 HG003273]; Agriculture and Food Research Initiative Competitive grant from the USDA National Institute of Food and Agriculture [2010-65106-21301]; Research Council of Norway (NFR); PEW Charitable Trust; University of East Anglia, UK; Israel Science Foundation (ISF); Biotechnology and Biological Sciences Research Council, UK; University of Eas…	The sequencing, annotation, and assembly of the B. impatiens genome was supported by National Institutes of Health (NIH) Pioneer Award DP1 OD006416 (GER). The B. terrestris genome sequencing, assembly and project coordination was supported by NIH grant U54 HG003273 (RAG). Contributions from members of the CGE lab were supported by Agriculture and Food Research Initiative Competitive grant no. 201…		213	103	106	15	200	BMC	LONDON	CAMPUS, 4 CRINAN ST, LONDON N1 9XW, ENGLAND	1474-760X			GENOME BIOL	Genome Biol.	Apr-24	2015	16
J	Diaz, S; Villavicencio, B; Correia, N; Costa, J; Haag, KL				Diaz, Sebastian; Villavicencio, Bianca; Correia, Nathalia; Costa, Jane; Haag, Karen L.			Triatomine bugs, their microbiota and Trypanosoma cruzi: asymmetric responses of bacteria to an infected blood meal	PARASITES & VECTORS			English	Article						Triatomine bugs; Chagas disease; Trypanosoma cruzi; Arsenophonus; Microbiota; Metabarcoding; 16 rRNA	RHODNIUS-PROLIXUS; CHAGAS-DISEASE; GUT MICROBIOTA; ARSENOPHONUS-TRIATOMINARUM; INDEPENDENT METHODS; SYMBIOTIC BACTERIA; VECTOR COMPETENCE; ANTERIOR MIDGUT; UNITED-STATES; BRASILIENSIS	Background: Triatomine bugs (Hemiptera: Reduviidae) are vectors of the flagellate Trypanosoma cruzi, the causative agent of Chagas disease. The study of triatomine gut microbiota has gained relevance in the last years due to its possible role in vector competence and prospective use in control strategies. The objective of this study is to examine changes in the gut microbiota composition of triat…	[Diaz, Sebastian; Haag, Karen L.] Univ Fed Rio Grande do Sul, Programa Posgrad Genet & Biol Mol, Porto Alegre, RS, Brazil; [Villavicencio, Bianca; Haag, Karen L.] Univ Fed Rio Grande do Sul, Programa Posgrad Biol Celular & Mol, Porto Alegre, RS, Brazil; [Correia, Nathalia; Costa, Jane] Inst Oswaldo Cruz Fiocruz, Lab oio Biodiversidade Entomol, Rio De Janeiro, Brazil; [Haag, Karen L.] Univ Fed Rio…	Haag, KL (reprint author), Univ Fed Rio Grande do Sul, Programa Posgrad Genet & Biol Mol, Porto Alegre, RS, Brazil.; Haag, KL (reprint author), Univ Fed Rio Grande do Sul, Programa Posgrad Biol Celular & Mol, Porto Alegre, RS, Brazil.	karen.haag@ufrgs.br			Fundacao de Amparo a Pesquisa do Estado do Rio Grande do Sul (FAPERGS) [1993-2551/13-1]; Conselho Nacional de Desenvolvimento Cientifico e Tecnologico (CNPq) [470228/2013-0]	Funding was provided by Fundacao de Amparo a Pesquisa do Estado do Rio Grande do Sul (FAPERGS) grant number 1993-2551/13-1 and Conselho Nacional de Desenvolvimento Cientifico e Tecnologico (CNPq) grant number 470228/2013-0.		60	11	11	3	17	BIOMED CENTRAL LTD	LONDON	236 GRAYS INN RD, FLOOR 6, LONDON WC1X 8HL, ENGLAND	1756-3305			PARASITE VECTOR	Parasites Vectors	Dec-09	2016	9
J	Toju, H; Baba, YG				Toju, Hirokazu; Baba, Yuki G.			DNA metabarcoding of spiders, insects, and springtails for exploring potential linkage between above- and below-ground food webs	ZOOLOGICAL LETTERS			English	Article						Above-and below-ground linkage; Collembola (springtails); DNA barcoding; Ecological communities; Food webs; Illumina sequencing; Insects; Networks; Molecular gut content analyses; Predator-prey interactions		Background: Understanding feedback between above-and below-ground processes of biological communities is a key to the effective management of natural and agricultural ecosystems. However, as above-and below-ground food webs are often studied separately, our knowledge of material flow and community dynamics in terrestrial ecosystems remains limited. Results: We developed a high-throughput sequenci…	[Toju, Hirokazu] Kyoto Univ, Ctr Ecol Res, Hirano 2-509-3, Otsu, Shiga 5202113, Japan; [Toju, Hirokazu] Japan Sci & Technol Agcy, Precursory Res Embryon Sci & Technol PRESTO, Honcho 4-1-8, Kawaguchi, Saitama 3320012, Japan; [Baba, Yuki G.] NARO, Inst Agroenvironm Sci, Kannondai 3-1-3, Tsukuba, Ibaraki 3058604, Japan	Toju, H (reprint author), Kyoto Univ, Ctr Ecol Res, Hirano 2-509-3, Otsu, Shiga 5202113, Japan.; Toju, H (reprint author), Japan Sci & Technol Agcy, Precursory Res Embryon Sci & Technol PRESTO, Honcho 4-1-8, Kawaguchi, Saitama 3320012, Japan.	toju.hirokazu.4c@kyoto-u.ac.jp	Toju, Hirokazu/S-7307-2017	Toju, Hirokazu/0000-0002-3362-3285	JSPS KAKENHI Grant [26650144]; JST PRESTO [JPMJPR16Q6]	This work was financially supported by JSPS KAKENHI Grant (Nos. 26650144) and JST PRESTO (JPMJPR16Q6) to H.T.		76	0	0	15	20	BIOMED CENTRAL LTD	LONDON	236 GRAYS INN RD, FLOOR 6, LONDON WC1X 8HL, ENGLAND	2056-306X			ZOOL LETT	Zool. Lett.	Feb-15	2018	4
J	Belda, E; Pedrola, L; Pereto, J; Martinez-Blanch, JF; Montagud, A; Navarro, E; Urchueguia, J; Ramon, D; Moya, A; Porcar, M				Belda, Eugeni; Pedrola, Laia; Pereto, Juli; Martinez-Blanch, Juan F.; Montagud, Arnau; Navarro, Emilio; Urchueguia, Javier; Ramon, Daniel; Moya, Andres; Porcar, Manuel			Microbial Diversity in the Midguts of Field and Lab-Reared Populations of the European Corn Borer Ostrinia nubilalis	PLOS ONE			English	Article							CELLULOLYTIC BACTERIUM; GLYCOSIDE HYDROLASES; FUNCTIONAL-ANALYSIS; MULTIPLE ALIGNMENT; COMMUNITY; GUT; METAGENOMICS; RECONSTRUCTION; LEPIDOPTERA; ENVIRONMENT	Background: Insects are associated with microorganisms that contribute to the digestion and processing of nutrients. The European Corn Borer (ECB) is a moth present world-wide, causing severe economical damage as a pest on corn and other crops. In the present work, we give a detailed view of the complexity of the microorganisms forming the ECB midgut microbiota with the objective of comparing the…	[Belda, Eugeni; Pereto, Juli; Moya, Andres; Porcar, Manuel] Univ Valencia, Inst Cavanilles Biodiversitat & Biol Evolutiva, Valencia, Spain; [Belda, Eugeni; Montagud, Arnau; Urchueguia, Javier] Univ Politecn Valencia, Inst Univ Matemat Pura & Aplicada, E-46071 Valencia, Spain; [Pedrola, Laia; Martinez-Blanch, Juan F.; Ramon, Daniel] Lifesequencing, Valencia, Spain; [Navarro, Emilio] Univ Malaga, D…	Belda, E (reprint author), CEA GENOSCOPE, Lab Anal Bioinformat Genom & Metab, Evry, France.	manuel.porcar@uv.es	Navarro, Emilio/A-1420-2013; Porcar, Manuel/D-2503-2010; Montagud, Arnau/B-8001-2008; Moya, Andres/A-8190-2008; Pereto, Juli/G-5969-2015	Navarro, Emilio/0000-0002-0608-2129; Porcar, Manuel/0000-0002-7916-9479; Montagud, Arnau/0000-0002-7696-1241; Moya, Andres/0000-0002-2867-1119; Pereto, Juli/0000-0002-5756-1517; Pedrola, Laia/0000-0002-3031-6124; Urchueguia, Javier F./0000-0002-3054-3431; Belda, Eugeni/0000-0003-4307-5072	Spanish Ministerio de Ciencia e Innovacion [CIT-010000-2008-5]; MICINN (Ministerio de Ciencia e Innovacion) [TIN2009-12359]; Generalitat Valenciana grant [BFPI/2007/283]	The research was funded by the Spanish Ministerio de Ciencia e Innovacion, under grant agreement CIT-010000-2008-5 and by a MICINN (Ministerio de Ciencia e Innovacion) TIN2009-12359 ArtBioCom project. Arnau Montagud acknowledges Generalitat Valenciana grant BFPI/2007/283. The funders had no role in study design, data collection and analysis, decision to publish, or preparation of the manuscript.		44	26	27	1	25	PUBLIC LIBRARY SCIENCE	SAN FRANCISCO	1160 BATTERY STREET, STE 100, SAN FRANCISCO, CA 94111 USA	1932-6203			PLOS ONE	PLoS One	Jun-30	2011	6	6
J	Ventura, T; Manor, R; Aflalo, ED; Chalifa-Caspi, V; Weil, S; Sharabi, O; Sagi, A				Ventura, Tomer; Manor, Rivka; Aflalo, Eliahu D.; Chalifa-Caspi, Vered; Weil, Simy; Sharabi, Omri; Sagi, Amir			Post-Embryonic Transcriptomes of the Prawn Macrobrachium rosenbergii: Multigenic Succession through Metamorphosis	PLOS ONE			English	Article							METHYL FARNESOATE; LIFE-CYCLE; MICROARRAY ANALYSIS; GENE-EXPRESSION; HEDGEHOG; LARVAL; GENOMICS; ANNOTATION; DROSOPHILA; CRUSTACEAN	Like many metazoans, the freshwater prawn Macrobrachium rosenbergii begins its post-embryonic life with a set of morphologically distinct planktonic larval stages, followed by a benthic post-larval stage during which the maturing organism differs from the larvae both ecologically and physiologically. Understanding of the molecular basis underlying morphogenesis in crustaceans is limited to the ob…	[Ventura, Tomer; Manor, Rivka; Aflalo, Eliahu D.; Weil, Simy; Sharabi, Omri; Sagi, Amir] Ben Gurion Univ Negev, Dept Life Sci, IL-84105 Beer Sheva, Israel; [Ventura, Tomer; Manor, Rivka; Aflalo, Eliahu D.; Chalifa-Caspi, Vered; Weil, Simy; Sharabi, Omri; Sagi, Amir] Ben Gurion Univ Negev, Natl Inst Biotechnol Negev, IL-84105 Beer Sheva, Israel	Sagi, A (reprint author), Ben Gurion Univ Negev, Dept Life Sci, IL-84105 Beer Sheva, Israel.	sagia@bgu.ac.il		Ventura, Tomer/0000-0002-0777-2367; Sagi, Amir/0000-0002-4229-1059	Tiran, Ltd. through BGNegev; National Institute for Biotechnology in the Negev (NIBN); Wolfson Family Charitable Trust	This study was funded by grants from Tiran, Ltd. through BGNegev and the National Institute for Biotechnology in the Negev (NIBN) and the Wolfson Family Charitable Trust. The funders had no role in study design, data collection and analysis, decision to publish, or preparation of the manuscript.		42	24	24	0	25	PUBLIC LIBRARY SCIENCE	SAN FRANCISCO	1160 BATTERY STREET, STE 100, SAN FRANCISCO, CA 94111 USA	1932-6203			PLOS ONE	PLoS One	Jan-25	2013	8	1
J	McCarthy, CB; Santini, MS; Pimenta, PFP; Diambra, LA				McCarthy, Christina B.; Soledad Santini, Maria; Pimenta, Paulo F. P.; Diambra, Luis A.			First Comparative Transcriptomic Analysis of Wild Adult Male and Female Lutzomyia longipalpis, Vector of Visceral Leishmaniasis	PLOS ONE			English	Article							CYTOCHROME-C-OXIDASE; PROTEIN-COUPLED RECEPTORS; PERMETHRIN INDUCES OVEREXPRESSION; MOSQUITO ANOPHELES-GAMBIAE; DROSOPHILA ACTIN GENES; AEDES-AEGYPTI; PERITROPHIC MATRIX; SAND FLIES; CUTANEOUS LEISHMANIASIS; INSECTICIDE RESISTANCE	Leishmaniasis is a vector-borne disease with a complex epidemiology and ecology. Visceral leishmaniasis (VL) is its most severe clinical form as it results in death if not treated. In Latin America VL is caused by the protist parasite Leishmania infantum (syn. chagasi) and transmitted by Lutzomyia longipalpis. This phlebotomine sand fly is only found in the New World, from Mexico to Argentina. Ho…	[McCarthy, Christina B.; Diambra, Luis A.] Univ Nacl La Plata, Ctr Reg Estudios Genom, Fac Ciencias Exactas, Buenos Aires, DF, Argentina; [McCarthy, Christina B.] Univ Nacl Noroeste Prov Buenos Aires, Dept Informat & Tecnol, Buenos Aires, DF, Argentina; [Soledad Santini, Maria] Minist Salud, Ctr Nacl Diagnost & Invest Endemoepidemias, Adm Nacl Labs, Buenos Aires, DF, Argentina; [Soledad Santini, …	McCarthy, CB (reprint author), Univ Nacl La Plata, Ctr Reg Estudios Genom, Fac Ciencias Exactas, Buenos Aires, DF, Argentina.	mccarthychristina@gmail.com	Diambra, Luis/F-6319-2015	Diambra, Luis/0000-0001-8052-4880	Fundacion Bunge y Born grant [FBBEI5/08]; Agencia Nacional de Promocion Cientifica y Tecnologica (ANPCyT) [PICT PRH 112]	This research was supported by a Fundacion Bunge y Born grant (FBBEI5/08) and an Agencia Nacional de Promocion Cientifica y Tecnologica (ANPCyT) grant (PICT PRH 112) to CBM. The funders had no role in study design, data collection and analysis, decision to publish or preparation of the manuscript.		147	6	7	0	18	PUBLIC LIBRARY SCIENCE	SAN FRANCISCO	1160 BATTERY STREET, STE 100, SAN FRANCISCO, CA 94111 USA	1932-6203			PLOS ONE	PLoS One	Mar-12	2013	8	3
J	Staats, M; Erkens, RHJ; van de Vossenberg, B; Wieringa, JJ; Kraaijeveld, K; Stielow, B; Geml, J; Richardson, JE; Bakker, FT				Staats, Martijn; Erkens, Roy H. J.; van de Vossenberg, Bart; Wieringa, Jan J.; Kraaijeveld, Ken; Stielow, Benjamin; Geml, Jozsef; Richardson, James E.; Bakker, Freek T.			Genomic Treasure Troves: Complete Genome Sequencing of Herbarium and Insect Museum Specimens	PLOS ONE			English	Article							ANCIENT DNA-SEQUENCES; MISCODING LESIONS; EXTRACTION; AMPLIFICATION; PATTERNS; FUNGI; PLANT; ENRICHMENT; EVOLUTION; ALIGNMENT	Unlocking the vast genomic diversity stored in natural history collections would create unprecedented opportunities for genome-scale evolutionary, phylogenetic, domestication and population genomic studies. Many researchers have been discouraged from using historical specimens in molecular studies because of both generally limited success of DNA extraction and the challenges associated with PCR-a…	[Staats, Martijn; Wieringa, Jan J.; Bakker, Freek T.] Wageningen Univ, Biosystemat Grp, NL-6700 AP Wageningen, Netherlands; [Erkens, Roy H. J.] Maastricht Univ, Maastricht Sci Program, Maastricht, Netherlands; [Erkens, Roy H. J.] Univ Utrecht, Dept Biol, Ecol & Biodivers Grp, Utrecht, Netherlands; [van de Vossenberg, Bart] Dutch Natl Plant Protect Org, Natl Reference Ctr, Wageningen, Netherlands;…	Bakker, FT (reprint author), Wageningen Univ, Biosystemat Grp, NL-6700 AP Wageningen, Netherlands.	freek.bakker@wur.nl	Geml, Jozsef/C-2223-2018; Erkens, Roy/B-9961-2008; Wieringa, Jan/D-9517-2015; Richardson, James-Edward/L-2768-2016	Geml, Jozsef/0000-0001-8745-0423; Erkens, Roy/0000-0002-1093-0370; Wieringa, Jan/0000-0003-0566-372X; Richardson, James-Edward/0000-0001-9014-4865; van de Vossenberg, Bart T.L.H./0000-0003-1205-6119	European Community Research Infrastructures program [226506-CP-CSA-Infra]; Innovational Research Incentives Scheme (VENI) (NWO-ALW, The Netherlands) [863.09.017]	The work was funded by the European Community Research Infrastructures program under FP7 call 'Synthesis of Systematic Resources', grant number 226506-CP-CSA-Infra. RHJE was supported via the Innovational Research Incentives Scheme (VENI, nr. 863.09.017; NWO-ALW, The Netherlands). The funders had no role in study design, data collection and analysis, decision to publish, or preparation of the man…		49	60	65	0	86	PUBLIC LIBRARY SCIENCE	SAN FRANCISCO	1160 BATTERY STREET, STE 100, SAN FRANCISCO, CA 94111 USA	1932-6203			PLOS ONE	PLoS One	Jul-29	2013	8	7
J	Estes, AM; Hearn, DJ; Snell-Rood, EC; Feindler, M; Feeser, K; Abebe, T; Hotopp, JCD; Moczek, AP				Estes, Anne M.; Hearn, David J.; Snell-Rood, Emilie C.; Feindler, Michele; Feeser, Karla; Abebe, Tselotie; Hotopp, Julie C. Dunning; Moczek, Armin P.			Brood Ball-Mediated Transmission of Microbiome Members in the Dung Beetle, Onthophagus taurus (Coleoptera: Scarabaeidae)	PLOS ONE			English	Article							16S RIBOSOMAL-RNA; DEVELOPMENTAL-STAGES; LARVAE COLEOPTERA; HIGH-THROUGHPUT; PLANT LITTER; BACTERIA; GUT; ENDOSYMBIONTS; IDENTIFICATION; SYMBIONTS	Insects feeding on plant sap, blood, and other nutritionally incomplete diets are typically associated with mutualistic bacteria that supplement missing nutrients. Herbivorous mammal dung contains more than 86% cellulose and lacks amino acids essential for insect development and reproduction. Yet one of the most ecologically necessary and evolutionarily successful groups of beetles, the dung beet…	[Estes, Anne M.; Hearn, David J.; Feindler, Michele; Feeser, Karla; Abebe, Tselotie] Towson Univ, Dept Biol Sci, Baltimore, MD USA; [Estes, Anne M.; Hotopp, Julie C. Dunning] Univ Maryland, Sch Med, Inst Genome Sci, Baltimore, MD 21201 USA; [Snell-Rood, Emilie C.; Moczek, Armin P.] Indiana Univ, Dept Biol, Bloomington, IN USA; [Hotopp, Julie C. Dunning] Univ Maryland, Sch Med, Dept Microbiol & Im…	Estes, AM (reprint author), Towson Univ, Dept Biol Sci, Baltimore, MD USA.	anneestes@gmail.com		Estes, Anne/0000-0002-8775-2656; Feeser, Karla/0000-0003-0030-9449	Towson University Fisher College; Towson University; Orchid Society of Arizona; NSF REU [DBI0552654]; NSF IOS [0445661, 0718522]; State of Maryland	This research was supported in part through funds from: the Towson University Fisher College Undergraduate Research Awards (KF, TA), a Towson University Undergraduate Research Award (KF), Orchid Society of Arizona funding (AME), NSF REU DBI0552654 (MF), NSF IOS 0445661 (AM), NSF IOS 0718522 (AM), and State of Maryland internal funds (JDH). The funders had no role in study design, data collection …		77	21	22	3	62	PUBLIC LIBRARY SCIENCE	SAN FRANCISCO	1160 BATTERY STREET, STE 100, SAN FRANCISCO, CA 94111 USA	1932-6203			PLOS ONE	PLoS One	Nov-01	2013	8	11
J	Tin, MMY; Economo, EP; Mikheyev, AS				Tin, Mandy Man-Ying; Economo, Evan Philip; Mikheyev, Alexander Sergeyevich			Sequencing Degraded DNA from Non-Destructively Sampled Museum Specimens for RAD-Tagging and Low-Coverage Shotgun Phylogenetics	PLOS ONE			English	Article							SINGLE-STRANDED-DNA; HAWAIIAN DROSOPHILA; DRAFT GENOME; EXTRACTION; DISCOVERY; ANCIENT; COLLECTIONS; MARKERS; DAMAGE; COST	Ancient and archival DNA samples are valuable resources for the study of diverse historical processes. In particular, museum specimens provide access to biotas distant in time and space, and can provide insights into ecological and evolutionary changes over time. However, archival specimens are difficult to handle; they are often fragile and irreplaceable, and typically contain only short segment…	[Tin, Mandy Man-Ying; Economo, Evan Philip; Mikheyev, Alexander Sergeyevich] Okinawa Inst Sci & Technol, Onna Son, Okinawa, Japan	Mikheyev, AS (reprint author), Okinawa Inst Sci & Technol, Onna Son, Okinawa, Japan.	sasha@homologo.us	Mikheyev, Alexander/O-7670-2014	Mikheyev, Alexander/0000-0003-4369-1019	Okinawa Institute of Science and Technology; Japan Society for the Promotion of Science [13058556]	This study was funded by the Okinawa Institute of Science and Technology, and a Japan Society for the Promotion of Science Grant-in-Aid for Scientific Research # 13058556 to ASM. The funders had no role in study design, data collection and analysis, decision to publish, or preparation of the manuscript.		45	44	46	1	88	PUBLIC LIBRARY SCIENCE	SAN FRANCISCO	1160 BATTERY STREET, STE 100, SAN FRANCISCO, CA 94111 USA	1932-6203			PLOS ONE	PLoS One	May-14	2014	9	5
J	You, L; Simmons, DR; Bateman, CC; Short, DPG; Kasson, MT; Rabaglia, RJ; Hulcr, J				You, Li; Simmons, David Rabern; Bateman, Craig C.; Short, Dylan P. G.; Kasson, Matthew T.; Rabaglia, Robert J.; Hulcr, Jiri			New Fungus-Insect Symbiosis: Culturing, Molecular, and Histological Methods Determine Saprophytic Polyporales Mutualists of Ambrosiodmus Ambrosia Beetles	PLOS ONE			English	Article							RIBOSOMAL DNA; COLEOPTERA; SCOLYTIDAE; EVOLUTION; IDENTIFICATION; AGRICULTURE; EUWALLACEA; DIVERSITY	Ambrosia symbiosis is an obligate, farming-like mutualism between wood-boring beetles and fungi. It evolved at least 11 times and includes many notorious invasive pests. All ambrosia beetles studied to date cultivate ascomycotan fungi: early colonizers of recently killed trees with poor wood digestion. Beetles in the widespread genus Ambrosiodmus, however, colonize decayed wood. We characterized …	[You, Li; Simmons, David Rabern; Hulcr, Jiri] Univ Florida, Inst Food & Agr Sci, Sch Forest Resources & Conservat, Gainesville, FL 32611 USA; [Bateman, Craig C.; Hulcr, Jiri] Univ Florida, Inst Food & Agr Sci, Dept Entomol & Nematol, Gainesville, FL 32611 USA; [Short, Dylan P. G.; Kasson, Matthew T.] W Virginia Univ, Div Plant & Soil Sci, Morgantown, WV 26506 USA; [Rabaglia, Robert J.] ARS, Fores…	Hulcr, J (reprint author), Univ Florida, Inst Food & Agr Sci, Sch Forest Resources & Conservat, Gainesville, FL 32611 USA.	hulcr@ufl.edu			USDA-FS-SRS [14-CA-11330130-032]; USDA-FS-FHP [12-CA-11420004-042]; USDA [14-8130-0377-CA]; NSF [DEB 1256968]; West Virginia Agricultural Experiment Station; University of Florida Opportunity Seed fund	This research was funded by USDA-FS-SRS Coop agreement 14-CA-11330130-032, USDA-FS-FHP Coop agreement 12-CA-11420004-042, USDA Farm Bill agreement 14-8130-0377-CA, NSF DEB 1256968, the West Virginia Agricultural Experiment Station, and a University of Florida Opportunity Seed fund.		49	3	4	0	73	PUBLIC LIBRARY SCIENCE	SAN FRANCISCO	1160 BATTERY STREET, STE 100, SAN FRANCISCO, CA 94111 USA	1932-6203			PLOS ONE	PLoS One	Sep-14	2015	10	9
J	Kanda, K; Pflug, JM; Sproul, JS; Dasenko, MA; Maddison, DR				Kanda, Kojun; Pflug, James M.; Sproul, John S.; Dasenko, Mark A.; Maddison, David R.			Successful Recovery of Nuclear Protein-Coding Genes from Small Insects in Museums Using Illumina Sequencing	PLOS ONE			English	Article							ANCIENT DNA; TARGETED ENRICHMENT; BEMBIDION LATREILLE; NEANDERTHAL GENOME; PLEISTOCENE HORSE; COLEOPTERA; SPECIMENS; CARABIDAE; PRESERVATION; EVOLUTION	In this paper we explore high-throughput Illumina sequencing of nuclear protein-coding, ribosomal, and mitochondrial genes in small, dried insects stored in natural history collections. We sequenced one tenebrionid beetle and 12 carabid beetles ranging in size from 3.7 to 9.7 mm in length that have been stored in various museums for 4 to 84 years. Although we chose a number of old, small specimen…	[Kanda, Kojun; Pflug, James M.; Sproul, John S.; Maddison, David R.] Oregon State Univ, Dept Integrat Biol, Corvallis, OR 97331 USA; [Dasenko, Mark A.] Oregon State Univ, Ctr Genome Res & Biocomp, Corvallis, OR 97331 USA	Kanda, K (reprint author), Oregon State Univ, Dept Integrat Biol, Corvallis, OR 97331 USA.	coniontis@gmail.com			Harold E. and Leona M. Rice Endowment Fund at Oregon State University; National Science Foundation [DEB-1258220]	This work was funded in part by the Harold E. and Leona M. Rice Endowment Fund at Oregon State University, as well as National Science Foundation grant DEB-1258220 to DRM.		95	15	16	4	25	PUBLIC LIBRARY SCIENCE	SAN FRANCISCO	1160 BATTERY STREET, STE 100, SAN FRANCISCO, CA 94111 USA	1932-6203			PLOS ONE	PLoS One	Dec-30	2015	10	12
J	Berlanga, M; Llorens, C; Comas, J; Guerrero, R				Berlanga, Mercedes; Llorens, Carlos; Comas, Jaume; Guerrero, Ricardo			Gut Bacterial Community of the Xylophagous Cockroaches Cryptocercus punctulatus and Parasphaeria boleiriana	PLOS ONE			English	Article							WOOD-FEEDING COCKROACHES; H-2 PLUS CO2; TERMITE-GUT; PERIPLANETA-AMERICANA; MICROBIAL COMMUNITY; ATLANTIC FOREST; DIVERSITY; DICTYOPTERA; PHYLOGENY; PROTISTS	Cryptocercus punctulatus and Parasphaeria boleiriana are two distantly related xylophagous and subsocial cockroaches. Cryptocercus is related to termites. Xylophagous cockroaches and termites are excellent model organisms for studying the symbiotic relationship between the insect and their microbiota. In this study, high-throughput 454 pyrosequencing of 16S rRNA was used to investigate the divers…	[Berlanga, Mercedes] Univ Barcelona, Fac Pharm, Dept Microbiol & Parasitol, Barcelona, Spain; [Llorens, Carlos; Comas, Jaume] Univ Barcelona CCiTUB, Unity Genom, Sci Ctr, Barcelona, Spain; [Llorens, Carlos; Comas, Jaume] Univ Barcelona CCiTUB, Unity Genom, Technol Ctr, Barcelona, Spain; [Llorens, Carlos] Biotechvana, Valencia, Spain; [Guerrero, Ricardo] Univ Barcelona, Fac Med, Lab Mol Microbiol …	Berlanga, M (reprint author), Univ Barcelona, Fac Pharm, Dept Microbiol & Parasitol, Barcelona, Spain.	mberlanga@ub.edu		Berlanga, Mercedes/0000-0002-7305-7046; Guerrero, Ricardo/0000-0001-5019-9933	Spanish Ministry of Science and Technology [CGL2009-08922]; Biotechvana	This study was funded by CGL2009-08922 (Spanish Ministry of Science and Technology) to Ricardo Guerrero. Author Carlos Llorens is employed by Biotechvana during the study. Biotechvana provided support in the form of salary for author CL, but did not provide specific funding for this study and did not have any additional role in the study design, data collection, decision to publish, or preparatio…		66	3	3	4	31	PUBLIC LIBRARY SCIENCE	SAN FRANCISCO	1160 BATTERY STREET, STE 100, SAN FRANCISCO, CA 94111 USA	1932-6203			PLOS ONE	PLoS One	Apr-07	2016	11	4
J	Blaimer, BB; Lloyd, MW; Guillory, WX; Brady, SG				Blaimer, Bonnie B.; Lloyd, Michael W.; Guillory, Wilson X.; Brady, Sean G.			Sequence Capture and Phylogenetic Utility of Genomic Ultraconserved Elements Obtained from Pinned Insect Specimens	PLOS ONE			English	Article							LARGE CARPENTER BEES; GENUS XYLOCOPA HYMENOPTERA; MUSEUM SPECIMENS; MOLECULAR PHYLOGENY; DNA BARCODES; ANCIENT DNA; COLLECTIONS; APIDAE; PRESERVATION; BIOGEOGRAPHY	Obtaining sequence data from historical museum specimens has been a growing research interest, invigorated by next-generation sequencing methods that allow inputs of highly degraded DNA. We applied a target enrichment and next-generation sequencing protocol to generate ultraconserved elements (UCEs) from 51 large carpenter bee specimens (genus Xylocopa), representing 25 species with specimen ages…	[Blaimer, Bonnie B.; Lloyd, Michael W.; Brady, Sean G.] Smithsonian Inst, Natl Museum Nat Hist, Dept Entomol, Washington, DC 20560 USA; [Guillory, Wilson X.] Univ Arkansas, Dept Biol Sci, Fayetteville, AR 72701 USA	Blaimer, BB (reprint author), Smithsonian Inst, Natl Museum Nat Hist, Dept Entomol, Washington, DC 20560 USA.	bonnieblaimer@gmail.com	Lloyd, Michael/C-8430-2017	Lloyd, Michael/0000-0003-1021-8129	Smithsonian Institution Competitive Grants Program for Science; Smithsonian Global Genome Initiative; NHRE - NSF-REU program [EAR-1062692]	Funding for this study was provided by the Smithsonian Institution Competitive Grants Program for Science and a Smithsonian Global Genome Initiative (www.ggi.si.edu) grant (to SGB). WXG was supported by an NHRE summer research internship for undergraduates funded by the NSF-REU program (grant number EAR-1062692, awarded to Elizabeth Cottrell and Gene Hunt). The funders had no role in study design…		54	22	22	1	20	PUBLIC LIBRARY SCIENCE	SAN FRANCISCO	1160 BATTERY STREET, STE 100, SAN FRANCISCO, CA 94111 USA	1932-6203			PLOS ONE	PLoS One	Aug-24	2016	11	8
J	Sigut, M; Kostovcik, M; Sigutova, H; Hulcr, J; Drozd, P; Hrcek, J				Sigut, Martin; Kostovcik, Martin; Sigutova, Hana; Hulcr, Jiri; Drozd, Pavel; Hrcek, Jan			Performance of DNA metabarcoding, standard barcoding, and morphological approach in the identification of host-parasitoid interactions	PLOS ONE			English	Article							TAXONOMIC CLASSIFICATION; BIODIVERSITY ASSESSMENT; NATURAL-HISTORY; FOOD WEBS; DIVERSITY; COMMUNITY; SYMBIONTS; PITFALLS; PRIMERS; PLANTS	Understanding interactions between herbivores and parasitoids is essential for successful biodiversity protection and monitoring and for biological pest control. Morphological identifications employ insect rearing and are complicated by insects' high diversity and crypsis. DNA barcoding has been successfully used in studies of host-parasitoid interactions as it can substantially increase the reco…	[Sigut, Martin; Sigutova, Hana; Drozd, Pavel] Univ Ostrava, Inst Environm Technol, Dept Biol & Ecol, Ostrava, Czech Republic; [Kostovcik, Martin] Charles Univ Prague, Dept Genet & Microbiol, Prague, Czech Republic; [Kostovcik, Martin] Acad Sci Czech Republ, Inst Microbiol, BIOCEV, Vestec, Czech Republic; [Hulcr, Jiri] Univ Florida IFAS, Sch Forest Resources & Conservat, Gainesville, FL USA; [Hulc…	Sigutova, H; Drozd, P (reprint author), Univ Ostrava, Inst Environm Technol, Dept Biol & Ecol, Ostrava, Czech Republic.	sigutova.hanka@gmail.com; pavel.drozd@osu.cz	Drozd, Pavel/J-3943-2013; Hrcek, Jan/D-7335-2015	Drozd, Pavel/0000-0002-4602-8856; Hrcek, Jan/0000-0003-0711-6447	European Regional Development Fund BIOCEV [CZ.1.05/1.1.00/02.0109]; Ministry of Education, Youth and Sports of the Czech Republic [L01208]; Institute of Environmental Technologies [CZ.1.05/ 2.1.00/03.0100]; Czech Science Foundation [GA14-04258S, P506/11/2302]; NextGenProject [CZ.1.07/2.3120.0303]; Grant Agency of University of Ostrava [SGS28/PrF/2014, SGS20/PrF/2015]	This work was supported by the European Regional Development Fund BIOCEV (CZ.1.05/1.1.00/02.0109) (MK), http://www.biocev.eu/en/; Ministry of Education, Youth and Sports of the Czech Republic (L01208) (MS, PD), http://www.msmt.cz/?lang=2; Institute of Environmental Technologies (CZ.1.05/ 2.1.00/03.0100) MS PD); Czech Science Foundation (GA14-04258S; P506/11/2302) PD), https.//gacr.cz/eni; NextGen…		70	0	0	4	10	PUBLIC LIBRARY SCIENCE	SAN FRANCISCO	1160 BATTERY STREET, STE 100, SAN FRANCISCO, CA 94111 USA	1932-6203			PLOS ONE	PLoS One	Dec-13	2017	12	12
J	Bridgeman, B; Morgan-Richards, M; Wheeler, D; Trewick, SA				Bridgeman, Benjamin; Morgan-Richards, Mary; Wheeler, David; Trewick, Steven A.			First detection of Wolbachia in the New Zealand biota	PLOS ONE			English	Article							CYTOPLASMIC INCOMPATIBILITY; HORIZONTAL TRANSMISSION; GENE-SEQUENCES; DIVERSITY; INSECTS; INFECTION; PHYLOGENY; EVOLUTION; ENDOSYMBIONT; POPULATIONS	Wolbachia is one of the most widespread intracellular bacteria on earth, estimated to infect between 40 and 66% of arthropod species in most ecosystems that have been surveyed. Their significance rests not only in their vast distribution, but also in their ability to modify the reproductive biology of their hosts, which can ultimately affect genetic diversity and speciation of infected population…	[Bridgeman, Benjamin; Morgan-Richards, Mary; Trewick, Steven A.] Massey Univ, Coll Sci, Ecol Grp, Palmerston North, New Zealand; [Wheeler, David] Massey Univ, Inst Fundamental Sci, Palmerston North, New Zealand	Bridgeman, B (reprint author), Massey Univ, Coll Sci, Ecol Grp, Palmerston North, New Zealand.	b.bridgeman@outlook.com		Bridgeman, Benjamin/0000-0003-1620-5927	National Science Foundation [SBE-1338614, SBE-1338626]; NZ Department of Conservation; Royal Society of New Zealand Te Aparangi Marsden Fund grant [MAU1201]; Department of Conservation Taxonomic Units Fund [4076]; Massey University Research Fund	This research was supported by the National Science Foundation, Grant Nos. SBE-1338614 and SBE-1338626.; Briar Taylor-Smith provided DNA extractions of many Hemiandrus specimens. HTS datasets were generated as part of other studies supported by TIFBIS funding from the NZ Department of Conservation; Royal Society of New Zealand Te Aparangi Marsden Fund grant (MAU1201), Department of Conservation T…		60	1	1	6	6	PUBLIC LIBRARY SCIENCE	SAN FRANCISCO	1160 BATTERY STREET, STE 100, SAN FRANCISCO, CA 94111 USA	1932-6203			PLOS ONE	PLoS One	Apr-25	2018	13	4
J	Kikuchi, T; Cotton, JA; Dalzell, JJ; Hasegawa, K; Kanzaki, N; McVeigh, P; Takanashi, T; Tsai, IJ; Assefa, SA; Cock, PJA; Otto, TD; Hunt, M; Reid, AJ; Sanchez-Flores, A; Tsuchihara, K; Yokoi, T; Larsson, MC; Miwa, J; Maule, AG; Sahashi, N; Jones, JT; Berriman, M				Kikuchi, Taisei; Cotton, James A.; Dalzell, Jonathan J.; Hasegawa, Koichi; Kanzaki, Natsumi; McVeigh, Paul; Takanashi, Takuma; Tsai, Isheng J.; Assefa, Samuel A.; Cock, Peter J. A.; Otto, Thomas Dan; Hunt, Martin; Reid, Adam J.; Sanchez-Flores, Alejandro; Tsuchihara, Kazuko; Yokoi, Toshiro; Larsson, Mattias C.; Miwa, Johji; Maule, Aaron G.; Sahashi, Norio; Jones, John T.; Berriman, Matthew			Genomic Insights into the Origin of Parasitism in the Emerging Plant Pathogen Bursaphelenchus xylophilus	PLOS PATHOGENS			English	Article							PINE WOOD NEMATODE; HORIZONTAL GENE-TRANSFER; CAENORHABDITIS-ELEGANS; PHYLUM NEMATODA; MELOIDOGYNE-INCOGNITA; HETERODERA-GLYCINES; PHYLOGENETIC TREE; ESOPHAGEAL GLAND; HIGH-THROUGHPUT; WILT DISEASE	Bursaphelenchus xylophilus is the nematode responsible for a devastating epidemic of pine wilt disease in Asia and Europe, and represents a recent, independent origin of plant parasitism in nematodes, ecologically and taxonomically distinct from other nematodes for which genomic data is available. As well as being an important pathogen, the B. xylophilus genome thus provides a unique opportunity …	[Kikuchi, Taisei; Kanzaki, Natsumi; Takanashi, Takuma; Yokoi, Toshiro; Sahashi, Norio] Forestry & Forest Prod Res Inst, Tsukuba, Ibaraki 305, Japan; [Kikuchi, Taisei; Cotton, James A.; Tsai, Isheng J.; Assefa, Samuel A.; Otto, Thomas Dan; Hunt, Martin; Reid, Adam J.; Sanchez-Flores, Alejandro; Berriman, Matthew] Wellcome Trust Sanger Inst, Hinxton, England; [Dalzell, Jonathan J.; McVeigh, Paul; M…	Kikuchi, T (reprint author), Forestry & Forest Prod Res Inst, Tsukuba, Ibaraki 305, Japan.	kikuchit@affrc.go.jp	Cock, Peter/D-8730-2013; Tsai, Isheng/H-6606-2014; Larsson, Mattias/E-4791-2014; Berriman, Matthew/A-7618-2011; Cotton, James/B-8806-2008; Sanchez-Flores, Alejandro/L-9454-2016	Cock, Peter/0000-0001-9513-9993; Berriman, Matthew/0000-0002-9581-0377; Cotton, James/0000-0001-5475-3583; Sanchez-Flores, Alejandro/0000-0003-0476-3139; Otto, Thomas/0000-0002-1246-7404; Reid, Adam/0000-0002-5926-7768; Hunt, Martin/0000-0002-8060-4335; Dalzell, Johnathan/0000-0001-9597-3945; Tsai, Isheng Jason/0000-0002-2123-5058	KAKENHI [23248024, 23380092]; FFPRI [200704]; JSPS; Wellcome Trust [WT 085775/Z/08/Z]; European Union [FP7/2007-2013, nu242095: EVIMalaR]; Scottish Government; COST Action 872; ERASMUS MUNDUS [2008-102]; Swedish Science Council; Carl Trygger Foundation; Linnaeus initiative "Insect Chemical Ecology, Ethology and Evolution" (ICE3)	This work was partially supported by Grants-in-Aid for Scientific Research (KAKENHI 23248024 and 23380092) (http://www.jsps.go.jp/) and research grant #200704 of FFPRI (http://www.ffpri.affrc.go.jp/). TK was supported by JSPS Postdoctoral Fellowships for Research Abroad (http://www.jsps.go.jp/). JAC, IJT, SAS, AJR, AS-F, and MB are supported by the Wellcome Trust [grant WT 085775/Z/08/Z] (http://…		91	160	171	15	80	PUBLIC LIBRARY SCIENCE	SAN FRANCISCO	1160 BATTERY STREET, STE 100, SAN FRANCISCO, CA 94111 USA	1553-7366	1553-7374		PLOS PATHOG	PLoS Pathog.	SEP	2011	7	9
J	Huestis, DL; Marshall, JL				Huestis, Diana L.; Marshall, Jeremy L.			From Gene Expression to Phenotype in Insects: Non-microarray Approaches for Transcriptome Analysis	BIOSCIENCE			English	Article						expressed sequence tags; mRNA differential display PCR; RNAi; suppression subtractive hybridization; pyrosequencing	SUPPRESSION SUBTRACTIVE HYBRIDIZATION; RNA DIFFERENTIAL DISPLAY; QUANTITATIVE RT-PCR; DOUBLE-STRANDED-RNA; MESSENGER-RNA; SERIAL ANALYSIS; BOMBYX-MORI; ACYRTHOSIPHON-PISUM; SAGE ANALYSIS; HOST-PLANT	Transcripts and their expression levels link an organism's genotype and phenotype, so understanding this relationship can aid our understanding of phenotypic evolution at the gene-expression level. The emerging field of functional genomics is concerned primarily with understanding how allelic and gene-expression variation is linked to observable, biologically relevant phenotypes. Insects are part…	[Marshall, Jeremy L.] Kansas State Univ, Dept Entomol, Manhattan, KS 66506 USA		dituestis@ksit.edu; cricket@ksu.edu		Huestis, Diana/0000-0001-6649-4785	EPA STAR GRO [GAD MA916584]; Kansas Agricultural Experiment Station [08-368-J]; National Science Foundation [DEB-0746316]	The authors thank three anonymous reviewers for comments on an earlier version of this manuscript. During the preparation of the manuscript, the authors were supported by an EPA STAR GRO feflowship to D. L. H. (GAD MA916584) and funding to J.L.M. from the Kansas Agricultural Experiment Station (contribution 08-368-J) and the National Science Foundation (DEB-0746316).		77	4	4	0	5	AMER INST BIOLOGICAL SCI	WASHINGTON	1444 EYE ST, NW, STE 200, WASHINGTON, DC 20005 USA	0006-3568			BIOSCIENCE	Bioscience	MAY	2009	59	5
J	Jedlicka, JA; Vo, ATE; Almeida, RPP				Jedlicka, Julie A.; Vo, Anh-Thu E.; Almeida, Rodrigo P. P.			Molecular scatology and high-throughput sequencing reveal predominately herbivorous insects in the diets of adult and nestling Western Bluebirds (Sialia mexicana) in California vineyards	AUK			English	Article						DNA barcoding; diet analysis; ecosystem function; fecal/faecal samples; insectivore; nest box; noninvasive; trophic ecology	INSECTIVOROUS BIRDS; ECOSYSTEM SERVICES; PREDATORS; HABITAT; COMMUNITIES; LIBRARIES; CAPTURE; QUALITY; SAMPLES; GROWTH	Determining the ecosystem function of high-order predators is critical for evaluation of food web interactions. Insectivorous birds are abundant predators in many ecosystems yet because they forage upon small taxa, it remains largely unknown whether birds are providing ecosystem services in the form of pest control or disservices by preying upon predaceous arthropod species. We extracted DNA from…	[Jedlicka, Julie A.] Missouri Western State Univ, Dept Biol, St Joseph, MO USA; [Vo, Anh-Thu E.] Univ Calif Berkeley, Museum Vertebrate Zool, Berkeley, CA 94720 USA; [Vo, Anh-Thu E.] Univ Calif Berkeley, Dept Integrat Biol, Berkeley, CA 94720 USA; [Almeida, Rodrigo P. P.] Univ Calif Berkeley, Dept Environm Sci Policy & Management, Berkeley, CA 94720 USA	Jedlicka, JA (reprint author), Missouri Western State Univ, Dept Biol, St Joseph, MO USA.	jjedlicka@missouriwestern.edu		Almeida, Rodrigo/0000-0003-2888-9617	National Science Foundation [DBI-1103583]; American Vineyard Foundation [2012-1343]	National Science Foundation (DBI-1103583) and American Vineyard Foundation (2012-1343) provided funding for this project.		53	4	4	11	81	AMER ORNITHOLOGISTS UNION	LAWRENCE	ORNITHOLOGICAL SOC NORTH AMER PO BOX 1897, LAWRENCE, KS 66044-8897 USA	0004-8038	1938-4254		AUK	AUK	APR	2017	134	1
J	Mansor, MS; Nor, SM; Ramli, R				Mansor, Mohammad Saiful; Nor, Shukor Md.; Ramli, Rosli			Assessing Diet of the Rufous-Winged Philentoma (Philentoma pyrhoptera) in Lowland Tropical Forest using Next-Generation Sequencing	SAINS MALAYSIANA			English	Article						Dietary ecology; MiSeq; next-generation sequencing (NGS); Philentoma pyrhoptera; tropical birds	MOLECULAR ANALYSIS; MYOTIS-LUCIFUGUS; RAIN-FORESTS; PREY; RESOURCE; PREDATOR; CONSUMPTION; GENERALIST; MALAYSIA; HABITAT	Dietary study provides understanding in predator-prey relationships, yet diet of tropical forest birds is poorly understood. In this study, a non-invasive method, next-generation sequencing (Illumina MiSeq platform) was used to identify prey in the faecal samples of the Rufous-winged Philentoma (Philentoma pyrhoptera). Dietary samples were collected in lowland tropical forest of central Peninsula…	[Mansor, Mohammad Saiful; Nor, Shukor Md.] Univ Kebangsaan Malaysia, Sch Environm & Nat Resource Sci, Fac Sci & Technol, Ukm Bangi 43600, Selangor Darul, Malaysia; [Ramli, Rosli] Univ Malaya, Inst Biol Sci, Kuala Lumpur 50603, Federal Territo, Malaysia	Mansor, MS (reprint author), Univ Kebangsaan Malaysia, Sch Environm & Nat Resource Sci, Fac Sci & Technol, Ukm Bangi 43600, Selangor Darul, Malaysia.	msaifulmansor@ukm.edu.my	Ramli, Rosli/A-8498-2010	Ramli, Rosli/0000-0003-0410-9604	Universiti Kebangsaan Malaysia [GGPM-2017-055]; University of Malaya [PG019-2013B]	We are grateful to Universiti Kebangsaan Malaysia Research Fund (GGPM-2017-055) and University of Malaya Research Fund [PG019-2013B] that provide financial support for this wildlife research. We thank the Department of Wildlife and National Parks, Hassan Kassim, Mohamad Nazli Mahamad Zain, Aziz Che Man, and Khairul Nizam Kamaruddin for their help and permission to perform this research in the Kra…		33	0	0	9	9	UNIV KEBANGSAAN MALAYSIA	SELANGOR	FACULTY SCIENCE & TECHNOLOGY, BANGI, SELANGOR, 43600, MALAYSIA	0126-6039			SAINS MALAYS	Sains Malays.	MAY	2018	47	5
J	Minard, G; Tran, FH; Dubost, A; Van, TV; Mavingui, P; Moro, CV				Minard, Guillaume; Tran, Florence-Helene; Dubost, Audrey; Van Tran-Van; Mavingui, Patrick; Moro, Claire Valiente			Pyrosequencing 16S rRNA genes of bacteria associated with wild tiger mosquito Aedes albopictus: a pilot study	FRONTIERS IN CELLULAR AND INFECTION MICROBIOLOGY			English	Article						high-throughput sequencing; 16S rDNA; bacterial diversity; Wolbachia; field-caught mosquitoes	CHIKUNGUNYA VIRUS; GUT MICROBIOTA; CYTOPLASMIC INCOMPATIBILITY; WOLBACHIA; DIVERSITY; SYMBIONTS; VECTOR; POPULATIONS; MADAGASCAR; INFECTION	The Asian tiger mosquito Aedes (Stegomya) albopictus is an invasive species that has spread across the world in the last two decades, showing a great capacity to adapt to contrasting climates and environments. While demonstrated in many insects, the contribution of bacterial symbionts in Aedes ecology is a challenging aspect that needs to be investigated. Also some bacterial species have already …	[Minard, Guillaume; Tran, Florence-Helene; Dubost, Audrey; Van Tran-Van; Mavingui, Patrick; Moro, Claire Valiente] Univ Lyon 1, UMR CNRS 5557, USC INRA 1364, VetAgro Sup,FR41 BioEnvironm & Hlth, F-69100 Villeurbanne, France	Mavingui, P (reprint author), Univ Lyon 1, UMR CNRS 5557, Batiment Lwoff,10,Rue Raphael Dubois, F-69100 Villeurbanne, France.	patrick.mavingui@univ-lyon1.fr; claire.valiente-moro@univ-lyon1.fr		valiente moro, claire/0000-0002-7193-405X; DUBOST, Audrey/0000-0003-0572-7834	CNRS [EC2CO]; CMIRA Region Rhone-Alpes; ERA-NET BiodivERsA; FRB France; FWF Austria; DFG Germany	We thank Maxime Bruto for his help in phylogeny analysis. Funding for this project was provided by grants from EC2CO CNRS and CMIRA Region Rhone-Alpes. This research was also partially funded by the ERA-NET BiodivERsA, with the national funders FRB France, FWF Austria, and DFG Germany, part of the 2012-2013 BiodivERsA call for research proposals, and was carried out within the frameworks of GDRIs…		51	26	27	0	16	FRONTIERS RESEARCH FOUNDATION	LAUSANNE	PO BOX 110, LAUSANNE, 1015, SWITZERLAND	2235-2988			FRONT CELL INFECT MI	Front. Cell. Infect. Microbiol.	MAY	2014	4
J	Mitter, EK; de Freitas, JR; Germida, JJ				Mitter, Eduardo K.; de Freitas, J. Renato; Germida, James J.			Bacterial Root Microbiome of Plants Growing in Oil Sands Reclamation Covers	FRONTIERS IN MICROBIOLOGY			English	Article						oil sands; land reclamation; rhizosphere bacteria; endophytic bacteria; 16S rRNA gene sequencing; NGS analysis	CANOLA BRASSICA-NAPUS; RHIZOSPHERE MICROBIOME; CONTAMINATED SOIL; HYDROCARBON DEGRADATION; TAXONOMIC DIVERSITY; NITROGEN-FIXATION; YERSINIA-PESTIS; SP-NOV; RHIZOBIUM; GROWTH	Oil sands mining in northern Alberta impacts a large footprint, but the industry is committed to reclaim all disturbed land to an ecologically healthy state in response to environmental regulations. However, these newly reconstructed landscapes may be limited by several factors that include low soil nutrient levels and reduced microbial activity. Rhizosphere microorganisms colonize plant roots pr…	[Mitter, Eduardo K.] Univ Saskatchewan, Dept Food & Bioprod Sci, Saskatoon, SK, Canada; [de Freitas, J. Renato; Germida, James J.] Univ Saskatchewan, Dept Soil Sci, Saskatoon, SK, Canada	Germida, JJ (reprint author), Univ Saskatchewan, Dept Soil Sci, Saskatoon, SK, Canada.	jim.germida@usask.ca		Sheibani Tezerji, Raheleh/0000-0002-1025-646X; Antonielli, Livio/0000-0002-7140-8359	Natural Sciences and Engineering Research Council of Canada Collaborative Research and Development Program; Suncor Energy Inc.; Syncrude Canada Ltd.; Canadian Natural Resources Limited; Total; Tervita Corporation; Alberta Newsprint Company; Alberta-Pacific Forest Industries; Hinton Pulp; Millar Western Forest Products Ltd.; Slave Lake Pulp; Oil Sands Research and Information Network; Environment …	We would like to thank the Forest Watershed and Riparian Disturbance Project (FORWARD III) funded by the Natural Sciences and Engineering Research Council of Canada Collaborative Research and Development Program and Suncor Energy Inc., Syncrude Canada Ltd., Canadian Natural Resources Limited, Total, Tervita Corporation, Alberta Newsprint Company, Alberta-Pacific Forest Industries, Hinton Pulp, Mi…		88	23	23	14	38	FRONTIERS MEDIA SA	LAUSANNE	PO BOX 110, EPFL INNOVATION PARK, BUILDING I, LAUSANNE, 1015, SWITZERLAND	1664-302X			FRONT MICROBIOL	Front. Microbiol.	May-16	2017	8
J	Gao, GQ; Gao, J; Hao, CF; Dai, LL; Chen, H				Gao, Guanqun; Gao, Jing; Hao, Chunfeng; Dai, Lulu; Chen, Hui			Biodiversity and Activity of Gut Fungal Communities across the Life History of Trypophloeus klimeschi (Coleoptera: Curculionidae: Scolytinae)	INTERNATIONAL JOURNAL OF MOLECULAR SCIENCES			English	Article						Trypophloeus klimeschi; life stages; intestinal fungal; fungal communities; integrated pest management	BARK BEETLES; CELLULOLYTIC ACTIVITIES; COLD TOLERANCE; INSECTS; BACTERIAL; BIOLOGY; MICROORGANISMS; DECOMPOSERS; DIVERSITY; DYNAMICS	We comprehensively investigated the biodiversity of fungal communities in different developmental stages of Trypophloeus klimeschi and the difference between sexes and two generations by high throughput sequencing. The predominant species found in the intestinal fungal communities mainly belong to the phyla Ascomycota and Basidiomycota. Fungal community structure varies with life stage. The gener…	[Gao, Guanqun; Gao, Jing; Dai, Lulu; Chen, Hui] Northwest A&F Univ, Coll Forestry, Yangling 712100, Shaanxi, Peoples R China; [Hao, Chunfeng] Tianjin Forestry Pest Control & Quarantine Stn, Tianjin 300000, Peoples R China; [Chen, Hui] South China Agr Univ, Coll Forestry & Landscape Architecture, State Key Lab Conservat & Utilizat Subtrop Agrobi, Guangzhou 510642, Guangdong, Peoples R China	Chen, H (reprint author), Northwest A&F Univ, Coll Forestry, Yangling 712100, Shaanxi, Peoples R China.; Chen, H (reprint author), South China Agr Univ, Coll Forestry & Landscape Architecture, State Key Lab Conservat & Utilizat Subtrop Agrobi, Guangzhou 510642, Guangdong, Peoples R China.	ggqun@nwafu.edu.cn; sxllgaojing@nwafu.edu.cn; wjx2017@nwafu.edu.cn; dailulu@nwafu.edu.cn; chenhui@nwsuaf.edu.cn			Natural Science Basic Research Plan in Shanxi Province of China [2017ZDJC-03]; National Key Research and Development Program of China [2017YFD0600104]; Fundamental Research Funds for the Central Universities [Z109021640]	We acknowledge the financial support of the Natural Science Basic Research Plan in Shanxi Province of China (2017ZDJC-03), the National Key Research and Development Program of China (2017YFD0600104), the Fundamental Research Funds for the Central Universities (Z109021640).		66	0	0	4	4	MDPI	BASEL	ST ALBAN-ANLAGE 66, CH-4052 BASEL, SWITZERLAND	1422-0067			INT J MOL SCI	Int. J. Mol. Sci.	JUL	2018	19	7
J	Kajtoch, L				Kajtoch, Lukasz			A DNA Metabarcoding Study of a Polyphagous Beetle Dietary Diversity: the Utility of Barcodes and Sequencing Techniques	FOLIA BIOLOGICA-KRAKOW			English	Article						Molecular ecology; chloroplast DNA; rbcL gene; trnL intron; phytophagy; Centricnemus leucogrammus	CENTRICNEMUS-LEUCOGRAMMUS COLEOPTERA; LAND PLANTS; POLYDRUSUS-INUSTUS; EASTERN-EUROPE; CURCULIONIDAE; CONSERVATION; GRASSLANDS; INSECT; CHRYSOMELIDAE; HERBIVORES	Recently developed techniques of DNA barcoding and next-generation sequencing (NGS) overcome previous limitations of evaluation of animal diet composition and together are promising method in molecular ecology. The objective was to compare standard ABI Sanger sequencing with new high throughput sequencing (Illumina MiSeq) technique and the two selected plant barcodes (rbeL gene and trnL intron) i…	Polish Acad Sci, Inst Systemat & Evolut Anim, PL-31049 Krakow, Poland	Kajtoch, L (reprint author), Polish Acad Sci, Inst Systemat & Evolut Anim, Slawkowska 17, PL-31049 Krakow, Poland.	kajtoch@isez.pan.krakow.pl	Kajtoch, Lukasz/B-4236-2012	Kajtoch, Lukasz/0000-0001-7345-9400	Polish National Science Centre [UMO-2011/01/B/NZ8/01491]	Supported by grant UMO-2011/01/B/NZ8/01491 from the Polish National Science Centre.		56	7	9	4	74	POLISH ACAD SCIENCES, INST SYSTEMATICS EVOLUTION ANIMALS	KRAKOW	EDITORIAL OFFICE, SLAWKOWSKA 17, KRAKOW, 31-016, POLAND	0015-5497	1734-9168		FOLIA BIOL-KRAKOW	Folia Biol.-Krakow		2014	62	3
J	Gomez-Zurita, J; Cardoso, A; Coronado, I; De la Cadena, G; Jurado-Rivera, JA; Maes, JM; Montelongo, T; Nguyen, DT; Papadopoulou, A				Gomez-Zurita, Jesus; Cardoso, Anabela; Coronado, Indiana; De la Cadena, Gissela; Jurado-Rivera, Jose A.; Maes, Jean-Michel; Montelongo, Tinguaro; Dinh Thi Nguyen; Papadopoulou, Anna			High-throughput biodiversity analysis: Rapid assessment of species richness and ecological interactions of Chrysomelidae (Coleoptera) in the tropics	ZOOKEYS			English	Article						Angiosperms; Biodiversity; Chrysomelidae; insect-plant interaction; molecular ecology; molecular taxonomy; tropics	MULTILOCUS SEQUENCE DATA; INTEGRATIVE TAXONOMY; DNA BARCODES; MOLECULAR CHARACTERIZATION; DELIMITATION; IDENTIFICATION; SYSTEMATICS; HERBIVORES; DIVERSITY; DISCOVERY	Biodiversity assessment has been the focus of intense debate and conceptual and methodological advances in recent years. The cultural, academic and aesthetic impulses to recognise and catalogue the diversity in our surroundings, in this case of living objects, is furthermore propelled by the urgency of understanding that we may be responsible for a dramatic reduction of biodiversity, comparable i…	[Gomez-Zurita, Jesus; Cardoso, Anabela; De la Cadena, Gissela; Montelongo, Tinguaro; Dinh Thi Nguyen; Papadopoulou, Anna] Univ Pompeu Fabra, CSIC, Inst Evolutionary Biol, Anim Biodivers & Evolut, Barcelona 08003, Spain; [Coronado, Indiana] Univ Nacl Autonoma Nicaragua, Herbario & Jardin Bot Ambiental, Leon, Spain; [Jurado-Rivera, Jose A.] Univ Illes Balears, Dept Biol, Palma De Mallorca 07122, Sp…	Gomez-Zurita, J (reprint author), Univ Pompeu Fabra, CSIC, Inst Evolutionary Biol, Anim Biodivers & Evolut, Barcelona 08003, Spain.	j.gomez-zurita@csic.es	CSIC, EBD Donana/C-4157-2011; Papadopoulou, Anna/K-5492-2014; Gomez-Zurita, Jesus/C-4248-2008; De la Cadena Mendoza, Gissela Nathali/H-4863-2018	CSIC, EBD Donana/0000-0003-4318-6602; Papadopoulou, Anna/0000-0002-4656-4894; Gomez-Zurita, Jesus/0000-0001-7337-6541; De la Cadena Mendoza, Gissela Nathali/0000-0003-4437-2992	'Fundacion BBVA' (Spain) [BIOCON08-045]; AECID predoctoral studentship (Spanish Ministry of Foreign Affairs and Cooperation); SENESCYT scholarship (Secretariat of High Education, Science, Technology and Innovation, Ecuador); National Geographic Society [8380-07]; Percy Sladen Memorial Fund of the Linnean Society of London; Harvard University; MICINN [CGL2008-00007/BOS]; Spanish High Research Coun…	The 'Fundacion BBVA' (Spain) has funded the bulk of this work thanks to their support for our large-scale biodiversity assessment initiative in Nicaraguan tropical dry forests (project BIOCON08-045, IP: JGZ). Our work in Nicaragua has benefited from a postdoctoral 'Juan de la Cierva' contract (Spanish Ministry of Science and Innovation, MICINN) to AP, and an AECID predoctoral studentship (Spanish…		80	3	3	1	19	PENSOFT PUBL	SOFIA	12 PROF GEORGI ZLATARSKI ST, SOFIA, 1700, BULGARIA	1313-2989	1313-2970		ZOOKEYS	ZooKeys		2016		597			SI
J	Elbrecht, V; Taberlet, P; Dejean, T; Valentini, A; Usseglio-Polatera, P; Beisel, JN; Coissac, E; Boyer, F; Leese, F				Elbrecht, Vasco; Taberlet, Pierre; Dejean, Tony; Valentini, Alice; Usseglio-Polatera, Philippe; Beisel, Jean-Nicolas; Coissac, Eric; Boyer, Frederic; Leese, Florian			Testing the potential of a ribosomal 16S marker for DNA metabarcoding of insects	PEERJ			English	Article						Biodiversity assessment; Stream monitoring; Small ribosomal subunit; High throughput sequencing; DNA metabarcoding; Method testing; Freshwater invertebrates; Stream ecosystems; Primer bias; Illumina sequencing	BIODIVERSITY; BARCODE; EPHEMEROPTERA; TRICHOPTERA; ARTHROPODS; PLECOPTERA; DIVERSITY; CHURCHILL; PATTERNS; MANITOBA	Cytochrome c oxidase I (COI) is a powerful marker for DNA barcoding of animals, with good taxonomic resolution and a large reference database. However, when used for DNA metabarcoding, estimation of taxa abundances and species detection are limited due to primer bias caused by highly variable prinier binding sites across the COI gene. Therefore, we explored the ability of the 16S ribosomal DNA ge…	[Elbrecht, Vasco] Ruhr Univ Bochum, Dept Anim Ecol Evolut & Biodivers, Univ Str 150, Bochum, Germany; [Elbrecht, Vasco; Leese, Florian] Univ Duisburg Essen, Aquat Ecosyst Res, Essen, Germany; [Taberlet, Pierre; Coissac, Eric; Boyer, Frederic] CNRS, Lab Ecol Alpine LECA, Grenoble, France; [Taberlet, Pierre; Coissac, Eric; Boyer, Frederic] Univ Grenoble Alpes, Lab Ecol Alpine LECA, Grenoble, France…	Leese, F (reprint author), Univ Duisburg Essen, Aquat Ecosyst Res, Essen, Germany.; Leese, F (reprint author), Univ Duisburg Essen, Ctr Water & Environm Res ZWU Essen, Essen, Germany.	florian.leese@uni-due.de	Leese, Florian/D-4277-2012	Leese, Florian/0000-0002-5465-913X; valentini, alice/0000-0001-5829-5479; Boyer, Frederic/0000-0003-0021-9590; Coissac, Eric/0000-0001-7507-6729	Kurt Eberhard Bode foundation; Agence Nationale de la Recherche (aquaDNA) [ANR-13-ECOT-0002-01]	Florian Leese and Vasco Elbrecht are supported by a grant from the Kurt Eberhard Bode foundation to Florian Leese. Pierre Taberlet, Eric Coissac, Tony Dejean, Alice Valentini, Philippe Usseglio-Polatera, Jean-Nicolas Beisel and Frederic Boyerwere were supported by a grant from Agence Nationale de la Recherche (aquaDNA; ANR-13-ECOT-0002-01). The funders had no role in study design, data collection…		35	13	14	6	63	PEERJ INC	LONDON	341-345 OLD ST, THIRD FLR, LONDON, EC1V 9LL, ENGLAND	2167-8359			PEERJ	PeerJ	Apr-19	2016	4
J	Datlof, EM; Amend, AS; Earl, K; Hayward, J; Morden, CW; Wade, R; Zahn, G; Hynson, NA				Datlof, Erin M.; Amend, Anthony S.; Earl, Kamala; Hayward, Jeremy; Morden, Clifford W.; Wade, Rachael; Zahn, Geoffrey; Hynson, Nicole A.			Uncovering unseen fungal diversity from plant DNA banks	PEERJ			English	Article						Microbial diversity; DNA banks; Fungi; Biodiversity; Biobanks	BIODIVERSITY HOTSPOTS; ENDOPHYTE COMMUNITIES; DISTANCE DECAY; PHYLLOSPHERE; ECOSYSTEMS; LIFE; IDENTIFICATION; CONSERVATION; SIMILARITY; MAGNITUDE	Throughout the world DNA banks are used as storage repositories for genetic diversity of organisms ranging from plants to insects to mammals. Designed to preserve the genetic information for organisms of interest, these banks also indirectly preserve organisms associated mcrobiomes,including fungi associated with plant tissues. Studies of fungal biodiversity lag far behind those of macroorganisms…	[Datlof, Erin M.; Amend, Anthony S.; Hayward, Jeremy; Morden, Clifford W.; Wade, Rachael; Zahn, Geoffrey; Hynson, Nicole A.] Univ Hawaii Manoa, Dept Bot, Honolulu, HI 96822 USA; [Earl, Kamala] Univ Florida, Sch Forest Resources & Conservat, Gainesville, FL 32611 USA	Hynson, NA (reprint author), Univ Hawaii Manoa, Dept Bot, Honolulu, HI 96822 USA.	nhynson@hawaii.edu		Zahn, Geoffrey/0000-0002-8691-692X	Illumina Corporation; National Science Foundation [1255972]	The following grant information was disclosed by the authors:; Illumina Corporation and National Science Foundation: 1255972.		66	4	4	3	6	PEERJ INC	LONDON	341-345 OLD ST, THIRD FLR, LONDON, EC1V 9LL, ENGLAND	2167-8359			PEERJ	PeerJ	Aug-28	2017	5
J	Carew, ME; Coleman, RA; Hoffman, AA				Carew, Melissa E.; Coleman, Rhys A.; Hoffman, Ary A.			Can non-destructive DNA extraction of bulk invertebrate samples be used for metabarcoding?	PEERJ			English	Article						DNA barcoding; Aquatic; Metagenomics; Insect; Macroinvertebrates; Bioassessment; Freshwater	ARTHROPODS; BARCODES; CHIRONOMIDAE; DIVERSITY; BIODIVERSITY; COLLECTION; PITFALLS; TAXONOMY; PROTOCOL; PRIMERS	Background. High throughput DNA sequencing of bulk invertebrate samples or metabarcoding is becoming increasingly used to provide profiles of biological communities for environmental monitoring. As metabarcoding becomes more widely applied, new reference DNA barcodes linked to individual specimens identified by taxonomists are needed. This can be achieved through using DNA extraction methods that…	[Carew, Melissa E.; Hoffman, Ary A.] Univ Melbourne, Sch Biosci, Melbourne, Vic, Australia; [Coleman, Rhys A.] Melbourne Water Corp, Appl Res, Melbourne, Vic, Australia	Carew, ME (reprint author), Univ Melbourne, Sch Biosci, Melbourne, Vic, Australia.	mecarew@unimelb.edu.au			Australian Research Council [LP150100876, FL100100066]; Melbourne Water Corporation	All funding for this study was from the Australian Research Council through their grant (grant number LP150100876) and Fellowship (grant number FL100100066), with additional support from Melbourne Water Corporation. There was no additional external funding received for this study. The funders had no role in study design, data collection and analysis, decision to publish, or preparation of the man…		55	0	0	14	14	PEERJ INC	LONDON	341-345 OLD ST, THIRD FLR, LONDON, EC1V 9LL, ENGLAND	2167-8359			PEERJ	PeerJ	Jun-13	2018	6
J	Davies, AP; Lange, CL; O'Neill, SL				Davies, A. P.; Lange, C. L.; O'Neill, S. L.			A rapid single-step multiplex method for discriminating between Trichogramma (Hymenoptera : Trichogrammatidae) species in Australia	JOURNAL OF ECONOMIC ENTOMOLOGY			English	Article						Trichogramma australicum; Trichogramma pretiosum; internal transcribed spacer-2 identification	ALLOZYMIC VARIATION; RIBOSOMAL GENE; IDENTIFICATION; PRETIOSUM; SEQUENCES; MINUTUM; COMPLEX; MARKERS; HYM	Inaccurate species identification confounds insect ecological studies. Examining aspects of Trichogramma ecology pertinent to the novel insect resistance management strategy for future transgenic cotton, Gossypium hirsutum L., production in the Ord River Irrigation Area (ORIA) of Western Australia required accurate differentiation between morphologically similar Trichogramma species. Established …	Univ Queensland, Sch Integrat Biol, St Lucia, Qld 4072, Australia	Davies, AP (reprint author), Cotton Catchment Comm Cooperat Res Ctr, Dept Primary Ind Fisheries & Mines, Katherine Res Stn, POB 1346, Katherine, NT 0851, Australia.		O'Neill, Scott/B-3568-2009	O'Neill, Scott/0000-0002-4131-3615				31	13	15	0	10	OXFORD UNIV PRESS INC	CARY	JOURNALS DEPT, 2001 EVANS RD, CARY, NC 27513 USA	0022-0493	1938-291X		J ECON ENTOMOL	J. Econ. Entomol.	DEC	2006	99	6
[truncated: 18 more columns]
