# Supplementary material for: Biodiversity seen through the perspective of insects: 10 simple rules on methodological choices and experimental design for genomic studies
Source: PeerJ. 2019 Apr 30;7:e6727. doi: 10.7717/peerj.6727 (PMC6499058; doi:10.7717/peerj.6727)
Supplement: Supplemental Information 2 — Data was retrieved from Web of Science. The analyses were performed only on Original research. Other type of articles retrieved by our search in Web of Science can be found in the raw data file in Supporting Material. [file peerj-07-6727-s002.txt]

PT	AU	TI	SO	LA	DT	DE	ID	AB	NR	TC	Z9	U1	U2	PD	PY	VL	IS	PN	SU	SI	MA	BP	EP	AR	DI	PG	UT	PM	Order	Platform	Platform2	Approach
J	Mallott, EK; Malhi, RS; Garber, PA	Brief Communication: High-Throughput Sequencing of Fecal DNA to Identify Insects Consumed by Wild Weddell's Saddleback Tamarins (Saguinus weddelli, Cebidae, Primates) in Bolivia	AMERICAN JOURNAL OF PHYSICAL ANTHROPOLOGY	English	Article	pyrosequencing; metagenomics; faunivory; primates; feeding ecology	PREY DNA; MITOCHONDRIAL-DNA; ARTHROPOD PREY; FUSCICOLLIS; DIET; MYSTAX; FECES; MONKEYS; CHIMPANZEES; PREDATION	The genus Saguinus represents a successful radiation of over 20 species of small-bodied New World monkeys. Studies of the tamarin diet indicate that insects and small vertebrates account for approximate to 16-45% of total feeding and foraging time, and represent an important source of lipids, protein, and metabolizable energy. Although tamarins are reported to commonly consume large-bodied insect…	61	11	11	2	33	MAR	2015	156	3					474	481		10.1002/ajpa.22654	8	WOS:000350277800013	25369770	Feaces monkey	454		PCR Barcoding
J	Wood, JR; Holdaway, RJ; Orwin, KH; Morse, C; Bonner, KI; Davis, C; Bolstridge, N; Dickie, IA	No single driver of biodiversity: divergent responses of multiple taxa across land use types	ECOSPHERE	English	Article	animals; bacteria; biodiversity; community structure; DNA metabarcoding; fungi; intensification; land use; plants; soil	AGRICULTURAL INTENSIFICATION; SPECIES RICHNESS; MICROBIAL COMMUNITIES; CONSISTENT RESPONSES; GLOBAL BIODIVERSITY; FUNGAL COMMUNITIES; PLANT DIVERSITY; SOIL-PH; CONSERVATION; ABUNDANCE	Understanding the responses of biodiversity to different land use regimes is critical for managing biodiversity in the face of future land use change. However, there is still significant uncertainty around how consistent the responses of different taxonomic groups to land use change are. Here, we use a combination of high-throughput environmental DNA sequencing and traditional field-based survey …	61	0	0	14	27	NOV	2017	8	11							e01997	10.1002/ecs2.1997	17	WOS:000417330000013		Soil/litter	454		PCR Barcoding
J	Malacrino, A; Schena, L; Campolo, O; Laudani, F; Mosca, S; Giunti, G; Strano, CP; Palmeri, V	A Metabarcoding Survey on the Fungal Microbiota Associated to the Olive Fruit Fly	MICROBIAL ECOLOGY	English	Article	454 Pyrosequencing; High-throughput sequencing; Bactrocera oleae; Cladosporium; Colletotrichum; Pseudocercospora	PARASITOID PSYTTALIA-CONCOLOR; BIOLOGICAL-CONTROL; BACTROCERA-OLEAE; ABUNDANCE DISTRIBUTIONS; MOLECULAR ANALYSIS; HIGH-THROUGHPUT; ANTHRACNOSE; COMMUNITIES; TREE; DIVERSITY	The occurrence of interaction between insects and fungi is interesting from an ecological point of view, particularly when these interactions involve insect pests and plant pathogens within an agroecosystem. In this study, we aimed to perform an accurate analysis on the fungal microbiota associated to Bactrocera oleae (Rossi) through a metabarcoding approach based on 454 pyrosequencing. From this…	48	13	13	2	24	APR	2017	73	3					677	684		10.1007/s00248-016-0864-z	8	WOS:000397940000016	27687872	Diptera	454		PCR Barcoding Fungal
J	Kelley, ST; Dobler, S	Comparative analysis of microbial diversity in Longitarsus flea beetles (Coleoptera: Chrysomelidae)	GENETICA	English	Article	16S rRNA; Bacteria; Biodiversity; Herbivory; Metagenomics; Microbial ecology; Phylogeny	CULTURE-INDEPENDENT METHODS; FLY CERATITIS-CAPITATA; BACTERIAL DIVERSITY; BARK BEETLES; HOST PLANTS; HERBIVOROUS INSECTS; SERRATIA-MARCESCENS; GUT MICROBES; EVOLUTION; COMMUNITY	Herbivorous beetles comprise a significant fraction of eukaryotic biodiversity and their plant-feeding adaptations make them notorious agricultural pests. Despite more than a century of research on their ecology and evolution, we know little about the diversity and function of their symbiotic microbial communities. Recent culture-independent molecular studies have shown that insects possess diver…	67	15	15	1	32	MAY	2011	139	5					541	550		10.1007/s10709-010-9498-0	10	WOS:000290320400002	20844936	Coleoptera Microbiota	454		PCR Barcoding
J	Pedro, PM; Piper, R; Neto, PB; Cullen, L; Dropa, M; Lorencao, R; Matte, MH; Rech, TC; Rufato, MO; Silva, M; Turati, DT	Metabarcoding Analyses Enable Differentiation of Both Interspecific Assemblages and Intraspecific Divergence in Habitats With Differing Management Practices	ENVIRONMENTAL ENTOMOLOGY	English	Article	next-generation sequencing; metabarcoding; Beta diversity; insect dispersal	BIODIVERSITY ASSESSMENT; COFFEE PLANTATIONS; DNA BARCODES; ARTHROPODS; DIVERSITY; METAGENOMICS; PARADIGM; SEARCH; PEST	Spatial and temporal collections provide important data on the distribution and dispersal of species. Regional-scale monitoring invariably involves hundreds of thousands of samples, the identification of which is costly in both time and money. In this respect, metabarcoding is increasingly seen as a viable alternative to traditional morphological identification, as it eliminates the taxonomic bot…	45	1	1	2	7	DEC	2017	46	6					1381	1389		10.1093/ee/nvx166	9	WOS:000417734400025	29069398	Trap pitfall	454		PCR Barcoding
J	Thomsen, PF; Kielgast, J; Iversen, LL; Wiuf, C; Rasmussen, M; Gilbert, MTP; Orlando, L; Willerslev, E	Monitoring endangered freshwater biodiversity using environmental DNA	MOLECULAR ECOLOGY	English	Article	biological diversity; molecular detection; pyrosequencing; threatened species; wildlife conservation	CONSERVATION; PERSISTENCE; PERMAFROST; STABILITY; SEDIMENTS; SAMPLES; ICE	Freshwater ecosystems are among the most endangered habitats on Earth, with thousands of animal species known to be threatened or already extinct. Reliable monitoring of threatened organisms is crucial for data-driven conservation actions but remains a challenge owing to nonstandardized methods that depend on practical and taxonomic expertise, which is rapidly declining. Here, we show that a dive…	39	318	333	22	492	JUN	2012	21	11					2565	2573		10.1111/j.1365-294X.2011.05418.x	9	WOS:000304389500004	22151771	Freshwater communities	454		PCR Barcoding
J	Yu, DW; Ji, YQ; Emerson, BC; Wang, XY; Ye, CX; Yang, CY; Ding, ZL	Biodiversity soup: metabarcoding of arthropods for rapid biodiversity assessment and biomonitoring	METHODS IN ECOLOGY AND EVOLUTION	English	Article	454 Genome Sequencer FLX System; DNA barcoding; high-throughput sequencing; metagenetics; metagenomics; OTU picking; phylogenetic diversity	16S RIBOSOMAL-RNA; ENVIRONMENTAL DNA; DIVERSITY; SEQUENCES; COMMUNITIES; PITFALLS; ACCURATE; PRIMERS; PROGRAM; BARCODE	1. Traditional biodiversity assessment is costly in time, money and taxonomic expertise. Moreover, data are frequently collected in ways (e.g. visual bird lists) that are unsuitable for auditing by neutral parties, which is necessary for dispute resolution. 2. We present protocols for the extraction of ecological, taxonomic and phylogenetic information from bulk samples of arthropods. The protoco…	57	202	217	19	285	AUG	2012	3	4					613	623		10.1111/j.2041-210X.2012.00198.x	11	WOS:000306961700001		Arthropod communities	454		PCR Barcoding
J	Russell, JA; Weldon, S; Smith, AH; Kim, KL; Hu, Y; Lukasik, P; Doll, S; Anastopoulos, I; Novin, M; Oliver, KM	Uncovering symbiont-driven genetic diversity across North American pea aphids	MOLECULAR ECOLOGY	English	Article	biodiversity; co-infection; endosymbiont; strain diversity; Wolbachia	FACULTATIVE BACTERIAL ENDOSYMBIONTS; HOST-PLANT SPECIALIZATION; ACYRTHOSIPHON-PISUM; SECONDARY SYMBIONTS; NATURAL-POPULATIONS; HORIZONTAL TRANSFER; HIGH-THROUGHPUT; DEFENSIVE SYMBIONTS; SEQUENCE ALIGNMENT; BEMISIA-TABACI	Heritable genetic variation is required for evolution, and while typically encoded within nuclear and organellar genomes, several groups of invertebrates harbour heritable microbes serving as additional sources of genetic variation. Hailing from the symbiont-rich insect order Hemiptera, pea aphids (Acyrthosiphon pisum) possess several heritable symbionts with roles in host plant utilization, ther…	76	93	97	2	187	APR	2013	22	7					2045	2059		10.1111/mec.12211	15	WOS:000316575800020	23379399	Hemiptera	454		PCR Barcoding Simbionts
J	Boucias, DG; Cai, YP; Sun, YJ; Lietze, VU; Sen, R; Raychoudhury, R; Scharf, ME	The hindgut lumen prokaryotic microbiota of the termite Reticulitermes flavipes and its responses to dietary lignocellulose composition	MOLECULAR ECOLOGY	English	Article	16S rRNA gene; 454 pyrosequencing; bTEFAP; cellulose; Microbial symbionts	BACTERIAL COMMUNITY STRUCTURE; FEEDING HIGHER TERMITE; RNA SEQUENCE DATA; PHYLOGENETIC DIVERSITY; SYMBIOTIC METHANOGENS; COPTOTERMES-FORMOSANUS; PHYSIOLOGICAL ECOLOGY; FLAGELLATED PROTISTS; SUBTERRANEAN TERMITE; SPECIES RICHNESS	Reticulitermes flavipes (Isoptera: Rhinotermitidae) is a highly eusocial insect that thrives on recalcitrant lignocellulosic diets through nutritional symbioses with gut-dwelling prokaryotes and eukaryotes. In the R.flavipes hindgut, there are up to 12 eukaryotic protozoan symbionts; the number of prokaryotic symbionts has been estimated in the hundreds. Despite its biological relevance, this div…	93	62	65	3	113	APR	2013	22	7					1836	1853		10.1111/mec.12230	18	WOS:000316575800007	23379767	Isoptera	454		PCR Barcoding Microbiota
J	Zhang, K; Lin, SL; Ji, YQ; Yang, CX; Wang, XY; Yang, CY; Wang, HS; Jiang, HS; Harrison, RD; Yu, DW	Plant diversity accurately predicts insect diversity in two tropical landscapes	MOLECULAR ECOLOGY	English	Article	Arthropoda; biodiversity; biomonitoring; host specificity; insect-plant interactions; surrogate species	SPECIES RICHNESS ESTIMATORS; BIODIVERSITY ASSESSMENT; HERBIVOROUS INSECTS; HOST-SPECIFICITY; MAXIMUM-LIKELIHOOD; BETA DIVERSITY; FOREST; PERFORMANCE; SEQUENCES; DNA	Plant diversity surely determines arthropod diversity, but only moderate correlations between arthropod and plant species richness had been observed until Basset et al. (Science, 338, 2012 and 1481) finally undertook an unprecedentedly comprehensive sampling of a tropical forest and demonstrated that plant species richness could indeed accurately predict arthropod species richness. We now require…	64	6	7	5	70	SEP	2016	25	17					4407	4419		10.1111/mec.13770	13	WOS:000383343800021	27474399	Trap malaise	454		PCR Barcoding
J	Belda, E; Pedrola, L; Pereto, J; Martinez-Blanch, JF; Montagud, A; Navarro, E; Urchueguia, J; Ramon, D; Moya, A; Porcar, M	Microbial Diversity in the Midguts of Field and Lab-Reared Populations of the European Corn Borer Ostrinia nubilalis	PLOS ONE	English	Article		CELLULOLYTIC BACTERIUM; GLYCOSIDE HYDROLASES; FUNCTIONAL-ANALYSIS; MULTIPLE ALIGNMENT; COMMUNITY; GUT; METAGENOMICS; RECONSTRUCTION; LEPIDOPTERA; ENVIRONMENT	Background: Insects are associated with microorganisms that contribute to the digestion and processing of nutrients. The European Corn Borer (ECB) is a moth present world-wide, causing severe economical damage as a pest on corn and other crops. In the present work, we give a detailed view of the complexity of the microorganisms forming the ECB midgut microbiota with the objective of comparing the…	44	26	27	1	25	Jun-30	2011	6	6							e21751	10.1371/journal.pone.0021751	14	WOS:000292291800039	21738787	Lepidoptera	454		Skimming Microbiota
J	McCarthy, CB; Santini, MS; Pimenta, PFP; Diambra, LA	First Comparative Transcriptomic Analysis of Wild Adult Male and Female Lutzomyia longipalpis, Vector of Visceral Leishmaniasis	PLOS ONE	English	Article		CYTOCHROME-C-OXIDASE; PROTEIN-COUPLED RECEPTORS; PERMETHRIN INDUCES OVEREXPRESSION; MOSQUITO ANOPHELES-GAMBIAE; DROSOPHILA ACTIN GENES; AEDES-AEGYPTI; PERITROPHIC MATRIX; SAND FLIES; CUTANEOUS LEISHMANIASIS; INSECTICIDE RESISTANCE	Leishmaniasis is a vector-borne disease with a complex epidemiology and ecology. Visceral leishmaniasis (VL) is its most severe clinical form as it results in death if not treated. In Latin America VL is caused by the protist parasite Leishmania infantum (syn. chagasi) and transmitted by Lutzomyia longipalpis. This phlebotomine sand fly is only found in the New World, from Mexico to Argentina. Ho…	147	6	7	0	18	Mar-12	2013	8	3							e58645	10.1371/journal.pone.0058645	20	WOS:000316252500036	23554910	Diptera	454		Transcriptome
J	Berlanga, M; Llorens, C; Comas, J; Guerrero, R	Gut Bacterial Community of the Xylophagous Cockroaches Cryptocercus punctulatus and Parasphaeria boleiriana	PLOS ONE	English	Article		WOOD-FEEDING COCKROACHES; H-2 PLUS CO2; TERMITE-GUT; PERIPLANETA-AMERICANA; MICROBIAL COMMUNITY; ATLANTIC FOREST; DIVERSITY; DICTYOPTERA; PHYLOGENY; PROTISTS	Cryptocercus punctulatus and Parasphaeria boleiriana are two distantly related xylophagous and subsocial cockroaches. Cryptocercus is related to termites. Xylophagous cockroaches and termites are excellent model organisms for studying the symbiotic relationship between the insect and their microbiota. In this study, high-throughput 454 pyrosequencing of 16S rRNA was used to investigate the divers…	66	3	3	4	31	Apr-07	2016	11	4							e0152400	10.1371/journal.pone.0152400	16	WOS:000373608000019	27054320	Blattodea	454		PCR Barcoding Microbiota
J	Minard, G; Tran, FH; Dubost, A; Van, TV; Mavingui, P; Moro, CV	Pyrosequencing 16S rRNA genes of bacteria associated with wild tiger mosquito Aedes albopictus: a pilot study	FRONTIERS IN CELLULAR AND INFECTION MICROBIOLOGY	English	Article	high-throughput sequencing; 16S rDNA; bacterial diversity; Wolbachia; field-caught mosquitoes	CHIKUNGUNYA VIRUS; GUT MICROBIOTA; CYTOPLASMIC INCOMPATIBILITY; WOLBACHIA; DIVERSITY; SYMBIONTS; VECTOR; POPULATIONS; MADAGASCAR; INFECTION	The Asian tiger mosquito Aedes (Stegomya) albopictus is an invasive species that has spread across the world in the last two decades, showing a great capacity to adapt to contrasting climates and environments. While demonstrated in many insects, the contribution of bacterial symbionts in Aedes ecology is a challenging aspect that needs to be investigated. Also some bacterial species have already …	51	26	27	0	16	MAY	2014	4								59	10.3389/fcimb.2014.00059	9	WOS:000338986800006	24860790	Diptera	454		PCR Barcoding Microbiota
J	Gibson, J; Shokralla, S; Porter, TM; King, I; van Konynenburg, S; Janzen, DH; Hallwachs, W; Hajibabaei, M	Simultaneous assessment of the macrobiome and microbiome in a bulk sample of tropical arthropods through DNA metasystematics	PROCEEDINGS OF THE NATIONAL ACADEMY OF SCIENCES OF THE UNITED STATES OF AMERICA	English	Article	cytochrome c oxidase subunit I; Costa Rica; insect; Malaise trap; NGS	GUT CONTENTS; BIODIVERSITY; DIVERSITY; BARCODE; AMPLIFICATION; REGION; PCR; SEQUENCES; RECOVERY; BACTERIA	Conventional assessments of ecosystem sample composition are based on morphology-based or DNA barcode identification of individuals. Both approaches are costly and time-consuming, especially when applied to the large number of specimens and taxa commonly included in ecological investigations. Next-generation sequencing approaches can overcome the bottleneck of individual specimen isolation and id…	54	87	89	8	175	Jun-03	2014	111	22					8007	8012		10.1073/pnas.1406468111	6	WOS:000336687900043	24808136	Monitoring	454; Illumina	MiSeq	PCR Barcoding
J	Martinson, EO; Wheeler, D; Wright, J; Mrinalini; Siebert, AL; Werren, JH	Nasonia vitripennis venom causes targeted gene expression changes in its fly host	MOLECULAR ECOLOGY	English	Article	enhancer of split; extended phenotype; parasitoid wasps; venom	WASP PIMPLA-HYPOCHONDRIACA; CULTURED INSECT CELLS; ECTOPARASITIC WASP; FLESH FLY; WALKER HYMENOPTERA; SARCOPHAGA-BULLATA; DROSOPHILA; PTEROMALIDAE; METABOLISM; EVOLUTION	Parasitoid wasps are diverse and ecologically important insects that use venom to modify their host's metabolism for the benefit of the parasitoid's offspring. Thus, the effects of venom can be considered an extended phenotype' of the wasp. The model parasitoid wasp Nasonia vitripennis has approximately 100 venom proteins, 23 of which do not have sequence similarity to known proteins. Envenomatio…	48	25	26	1	31	DEC	2014	23	23					5918	5930		10.1111/mec.12967	13	WOS:000345630700020	25319487	Diptera	454; Illumina	HiSeq	Transcriptome
J	Sadd, BM; Barribeau, SM; Bloch, G; de Graaf, DC; Dearden, P; Elsik, CG; Gadau, J; Grimmelikhuijzen, CJP; Hasselmann, M; Lozier, JD; Robertson, HM; Smagghe, G; Stolle, E; Van Vaerenbergh, M; Waterhouse, RM; Bornberg-Bauer, E; Klasberg, S; Bennett, AK; Caamara, F; Guigo, R; Hoff, K; Mariotti, M; Munoz-Torres, M; Murphy, T; Santesmasses, D; Amdam, GV; Beckers, M; Beye, M; Biewer, M; Bitondi, MMG; Bl…	The genomes of two key bumblebee species with primitive eusocial organization	GENOME BIOLOGY	English	Article		BEE APIS-MELLIFERA; SEX-DETERMINATION PATHWAY; MULTIPLE SEQUENCE ALIGNMENT; BOMBUS-TERRESTRIS LINNAEUS; MALE COURTSHIP BEHAVIOR; HONEY-BEE; DROSOPHILA-MELANOGASTER; PHYLOGENETIC ANALYSES; DNA METHYLATION; HIGH-THROUGHPUT	Background: The shift from solitary to social behavior is one of the major evolutionary transitions. Primitively eusocial bumblebees are uniquely placed to illuminate the evolution of highly eusocial insect societies. Bumblebees are also invaluable natural and agricultural pollinators, and there is widespread concern over recent population declines in some species. High-quality genomic data will …	213	103	106	15	200	Apr-24	2015	16								76	10.1186/s13059-015-0623-3	31	WOS:000353676700001	25908251	Hymenoptera	454; Illumina	HiSeq	WGS
J	Blanckenhorn, WU; Rohner, PT; Bernasconi, MV; Haugstetter, J; Buser, A	Is qualitative and quantitative metabarcoding of dung fauna biodiversity feasible?	ENVIRONMENTAL TOXICOLOGY AND CHEMISTRY	English	Article	Biodiversity assessment; Barcode; Species detection; Survival; Taxonomic resolution	MITOCHONDRIAL-DNA SEQUENCES; INTERNATIONAL RING TEST; CHAIN-REACTION PRIMERS; VETERINARY PARASITICIDES; SCATHOPHAGIDAE DIPTERA; MOLECULAR SYSTEMATICS; IVERMECTIN RESIDUES; SPECIES-DIVERSITY; SEPSID FLIES; CATTLE DUNG	In biodiversity assessments, especially of small-bodied organisms for which taxonomic expertise is lacking, identification by genetic barcoding may be a cost-effective and efficient alternative to traditional identification of species by morphology, ecology, and behavior. The authors tested the feasibility and accuracy of such an approach using dung insects of practical relevance in ecotoxicologi…	59	7	7	1	32	AUG	2016	35	8					1970	1977		10.1002/etc.3275	8	WOS:000380057100011	26450644	Diptera; Coleoptera	Illumina	MiSeq	PCR Barcoding
J	Zhang, F; Sun, XX; Zhang, XC; Zhang, S; Lu, J; Xia, YM; Huang, YH; Wang, XJ	The interactions between gut microbiota and entomopathogenic fungi: a potential approach for biological control of Blattella germanica (L.)	PEST MANAGEMENT SCIENCE	English	Article	Blattella germanica; anti-entomopathogenic fungi assay; interactions; gut microbiota; biological control	FREE DESERT LOCUSTS; METARHIZIUM-ANISOPLIAE; BEAUVERIA-BASSIANA; SCHISTOCERCA-GREGARIA; DELPHACODES-KUSCHELI; INTESTINAL FLORA; GENOMIC ANALYSIS; DALBULUS-MAIDIS; BACTERIA; COCKROACH	BACKGROUNDMetarhizium anisopliae and Beauveria bassiana mainly infect insects through the cuticle; gut infection occasionally occurs. Micro-organisms existing in the gut may play a crucial role in the evolution and ecology of host defenses against fungal pathogens. To evaluate whether the gut bacteria participate in antifungal activity, and to determine their role in host protection, the interact…	60	1	1	19	47	FEB	2018	74	2					438	447		10.1002/ps.4726	10	WOS:000419406700022	28888066	Blattodea	Illumina	MiSeq	PCR Barcoding Microbiota
J	Fromont, C; Riegler, M; Cook, JM	Relative Abundance and Strain Diversity in the Bacterial Endosymbiont Community of a Sap-Feeding Insect Across Its Native and Introduced Geographic Range	MICROBIAL ECOLOGY	English	Article	Endosymbiont; Geography; Carsonella; Wolbachia; Psyllid	BAYESIAN PHYLOGENETIC INFERENCE; INFECTION DENSITY; WOLBACHIA DENSITY; ACYRTHOSIPHON-PISUM; RHAGOLETIS-CERASI; HOST GENOTYPE; SEQUENCE DATA; PEA APHID; 16S RDNA; POPULATIONS	Most insects are associated with bacterial symbionts. The bacterial diversity and community composition within hosts may play an important role in shaping insect population biology, ecology and evolution. We focussed on the bacterial microbiome of the Australian fig homotomid Mycopsylla fici (Hemiptera: Psylloidea), which can cause defoliation of its only host tree, Ficus macrophylla. This sap-fe…	85	2	2	8	39	OCT	2017	74	3					722	734		10.1007/s00248-017-0971-5	13	WOS:000408969500019	28386769	Hemiptera	Illumina	MiSeq	PCR Barcoding Microbiota
J	Receveur, JP; Pechal, JL; Benbow, ME; Donato, G; Rainey, T; Wallace, JR	Changes in Larval Mosquito Microbiota Reveal Non-target Effects of Insecticide Treatments in Hurricane-Created Habitats	MICROBIAL ECOLOGY	English	Article	Microbial ecology; Microbe; Higher organism interactions; Community genomics; Non-target effects	AEDES-AEGYPTI; BACTERIAL COMMUNITIES; VECTOR COMPETENCE; METHOPRENE; DIVERSITY; ECOSYSTEM; PATTERNS; DECOMPOSITION; REPRODUCTION; ISRAELENSIS	Ephemeral aquatic habitats and their associated microbial communities (microbiomes) play important roles in the growth and development of numerous aquatic insects, including mosquitoes (Diptera). Biological control agents, such as Bacillus thuringiensis israelensis (Biz) or insect growth regulators (e.g., methoprene), are commonly used to control mosquitoes in these habitats. However, it is unkno…	64	0	0	7	9	OCT	2018	76	3					719	728		10.1007/s00248-018-1175-3	10	WOS:000443567600014	29549385	Diptera	Illumina	MiSeq	PCR Barcoding Microbiota
J	Briem, F; Zeisler, C; Guenay, Y; Staudacher, K; Vogt, H; Traugott, M	Identifying plant DNA in the sponging-feeding insect pest Drosophila suzukii	JOURNAL OF PEST SCIENCE	English	Article	Chloroplast DNA; Diet metabarcoding; Feeding experiment; Molecular gut content analysis; Spotted Wing Drosophila; High-throughput sequencing; NGS	SPOTTED WING DROSOPHILA; GUT-CONTENT-ANALYSIS; DIPTERA DROSOPHILIDAE; PREY DNA; PREDATORS; HOST; PCR; IDENTIFICATION; PREFERENCES; MATSUMURA	Drosophila suzukii (Diptera: Drosophilidae) is a highly polyphagous invasive pest threatening fruit production in the Americas and Europe. The current knowledge of its host plants is mainly based on oviposition and larval development in fruits, while little is known on the diet of the adult flies. This information is important for developing effective control strategies. Here, we examine DNA-base…	53	0	0	15	15	JUN	2018	91	3					985	994		10.1007/s10340-018-0963-3	10	WOS:000433026600005		Diptera	Illumina	MiSeq	PCR Barcoding
J	Galliot, JN; Brunel, D; Berard, A; Chauveau, A; Blanchetete, A; Lanore, L; Farruggia, A	Investigating a flower-insect forager network in a mountain grassland community using pollen DNA barcoding	JOURNAL OF INSECT CONSERVATION	English	Article	Flower-foraging insects; Semi-natural grasslands; Plant-pollinator interactions; DNA barcoding; Pollen loads	CROP POLLINATION; AGRICULTURAL INTENSIFICATION; BEES; FLIES; BIODIVERSITY; DIVERSITY; PLANTS; SPECIALIZATION; IDENTIFICATION; LANDSCAPES	Faced with the decline of pollinators, it is relevant to strengthen our understanding of the whole plant-pollinator web in semi-natural grasslands that serve as refuges for pollinator populations. The aim of this study was to explore the diversity of flower-foraging insects involved in pollen transfer in mountain semi-natural grasslands. Insects actively collecting pollen and/or nectar were caugh…	66	1	1	11	32	DEC	2017	21	05-Jun					827	837		10.1007/s10841-017-0022-z	11	WOS:000417608400008		Pollen collectors	Illumina	MiSeq	PCR Barcoding
J	Wang, QQ; Tang, GH	Genomic and phylogenetic analysis of the complete mitochondrial DNA sequence of walnut leaf pest Paleosepharia posticata (Coleoptera: Chrysomeloidea)	JOURNAL OF ASIA-PACIFIC ENTOMOLOGY	English	Article	Coleoptera; Paleosepharia posticata; Mitochondrial genome; Phylogenetic analysis	GENE ORGANIZATION; ORTHOPTERA; EVOLUTION; HEMIPTERA; SELECTION; SOFTWARE; PROGRAM; INSECTA; MODEL	Mitochondrial DNA (mitogenome) has been widely used in species identification and comparison among closely related species and is valuable for phylogenetic studies. However, considering the large amount and high biodiversity of coleopteran insects, only about 100 complete or nearly complete mitogenome sequences of coleopterans were found in GenBank, largely limiting the research of biological evo…	62	2	3	6	12	SEP	2017	20	3					840	853		10.1016/j.aspcn.2017.05.010	14	WOS:000419749200015		Coleoptera	Illumina	HiSeq	Skimming
J	Haran, J; Delvare, G; Vayssieres, JF; Benoit, L; Cruaud, P; Rasplus, JY; Cruaud, A	Increasing the utility of barcode databases through high-throughput sequencing of amplicons from dried museum specimens, an example on parasitic hymenoptera (Braconidae)	BIOLOGICAL CONTROL	English	Article	Braconidae; Biological control; Gut content; Dry insect collections; Sub-Saharan Africa	SPECIES COMPLEX HYMENOPTERA; BIOLOGICAL-CONTROL; DIPTERA TEPHRITIDAE; WASPS HYMENOPTERA; DNA; COLLECTIONS; TAXONOMY; POPULATION; CERATITIS; PLATFORM	Parasitic hymenoptera are natural enemies of a wide range of crop pests. However, the complex taxonomy of this group and the scarcity of taxonomic expertise make difficult the accurate identification of species, which limits their use in biological control programs. In this study, we explored the potential of a two-step PCR approach combined with Illumina sequencing to recover mitochondrial prote…	56	0	0	12	12	JUL	2018	122						93	100		10.1016/j.biocontrol.2018.04.001	8	WOS:000432518000012		Hymenoptera	Illumina	MiSeq	PCR Barcoding
J	Jacobsen, RM; Kauserud, H; Sverdrup-Thygeson, A; Bjorbwkmo, MM; Birkemoe, T	Wood-inhabiting insects can function as targeted vectors for decomposer fungi	FUNGAL ECOLOGY	English	Article	Animal-mediated dispersal; Dead wood; Decomposition; DNA barcoding; High-throughput sequencing; Insect-vectored dispersal; Polypores; Saproxylic insects; Scanning electron microscopy; Wood-decay fungi	BASIDIOCARP-FEEDING BEETLES; LONG-DISTANCE DISPERSAL; SEED DISPERSAL; FOREST FRAGMENTATION; COMMUNITY COMPOSITION; POPULATION-STRUCTURE; FOMITOPSIS-PINICOLA; SPORE DISPERSAL; CLIMATE-CHANGE; NORWAY SPRUCE	Most wood-inhabiting fungi are assumed to be dispersed primarily by wind, with the exception of a few species involved in mutualistic relationships with insects. In this study we tested whether several species of wood-inhabiting insects can function as dispersal vectors for non-mutualistic fungi, which would indicate that wood-inhabiting fungi can benefit from targeted animal-mediated dispersal. …	109	4	4	3	21	OCT	2017	29						76	84		10.1016/j.funeco.2017.06.006	9	WOS:000411305400010		Coleoptera	Illumina	HiSeq	PCR Barcoding
J	Osimani, A; Milanovic, V; Garofalo, C; Cardinali, F; Roncolini, A; Sabbatini, R; De Filippis, F; Ercolini, D; Gabucci, C; Petruzzelli, A; Tonucci, F; Clementi, F; Aquilanti, L	Revealing the microbiota of marketed edible insects through PCR-DGGE, metagenomic sequencing and real-time PCR	INTERNATIONAL JOURNAL OF FOOD MICROBIOLOGY	English	Article	Novel foods; Spore-forming bacteria; Risk analysis; Food safety; Edible insects	LARVAE TENEBRIO-MOLITOR; TRANSFERABLE ANTIBIOTIC RESISTANCES; LOCUSTA-MIGRATORIA-MIGRATORIOIDES; LACTIC-ACID BACTERIA; COXIELLA-BURNETII; ESCHERICHIA-COLI; FATTY-ACIDS; STENOTROPHOMONAS-MALTOPHILIA; ALPHITOBIUS-DIAPERINUS; INDEPENDENT METHODS	The present study aimed to identify the microbiota present in six species of processed edible insects produced in Thailand and marketed worldwide via the internet, namely, giant water bugs (Belostoma lutarium), black ants (Polyrhachis), winged termites (alates, Termitoidae), rhino beetles (Hyboschema contractum), mole crickets (Gryllotalpidae), and silkworm pupae (Bombyx mori). For each species, …	84	2	2	26	31	Jul-02	2018	276						54	62		10.1016/j.ijfoodmicro.2018.04.013	9	WOS:000432510900008	29665523	Edible insects	Illumina	MiSeq	PCR Barcoding
J	Dupuis, JR; Brunet, BMT; Bird, HM; Lumley, LM; Fagua, G; Boyle, B; Levesque, R; Cusson, M; Powell, JA; Sperling, FAH	Genome-wide SNPs resolve phylogenetic relationships in the North American spruce budworm (Choristoneura fumiferana) species complex	MOLECULAR PHYLOGENETICS AND EVOLUTION	English	Article	Phylogenomics; Systematics; Genotyping-by-sequencing; RAD-seq; Population genetics; Species relationships	MAXIMUM-LIKELIHOOD PHYLOGENIES; MULTILOCUS GENOTYPE DATA; MITOCHONDRIAL-DNA; GENE TREES; LEPIDOPTERA-TORTRICIDAE; EVOLUTIONARY HISTORY; POPULATION-STRUCTURE; RAD MARKERS; DE-NOVO; INFERENCE	High throughput sequencing technologies have revolutionized the potential to reconcile incongruence between gene and species trees, and numerous approaches have been developed to take advantage of these advances. Genotyping-by-sequencing is becoming a regular tool for gathering phylogenetic data, yet comprehensive evaluations of phylogenetic methods using these data are sparse. Here we use multip…	109	6	6	4	51	JUN	2017	111						158	168		10.1016/j.ympev.2017.04.001	11	WOS:000400715100013	28390910	Lepidoptera	Illumina	HiSeq	GBS
J	Brandon-Mong, GJ; Gan, HM; Sing, KW; Lee, PS; Lim, PE; Wilson, JJ	DNA metabarcoding of insects and allies: an evaluation of primers and pipelines	BULLETIN OF ENTOMOLOGICAL RESEARCH	English	Article	Arthropoda; biodiversity; COI; high-throughput sequencing; Illumina MiSeq; Malaise trap	BIODIVERSITY ASSESSMENT; ANNEALING TEMPERATURE; PCR; GENERATION; DIVERSITY; BARCODE; SAMPLES; RECOMBINATION; COMMUNITIES; ARTHROPODS	Metabarcoding, the coupling of DNA-based species identification and high-throughput sequencing, offers enormous promise for arthropod biodiversity studies but factors such as cost, speed and ease-of-use of bioinformatic pipelines, crucial for making the leapt from demonstration studies to a real-world application, have not yet been adequately addressed. Here, four published and one newly designed…	77	35	36	7	90	DEC	2015	105	6					717	727		10.1017/S0007485315000681	11	WOS:000365166000008	26344799	Trap malaise	Illumina	MiSeq	PCR Barcoding
J	Tay, WT; Elfekih, S; Polaszek, A; Court, LN; Evans, GA; Gordon, KHJ; De Barro, PJ	Novel molecular approach to define pest species status and tritrophic interactions from historical Bemisia specimens	SCIENTIFIC REPORTS	English	Article		TABACI HEMIPTERA ALEYRODIDAE; MITOCHONDRIAL GENOMES; HYMENOPTERA; APHELINIDAE; COMPLEX; PARASITOIDS; POPULATIONS; WHITEFLIES; EVOLUTION; SEQUENCE	Museum specimens represent valuable genomic resources for understanding host-endosymbiont/parasitoid evolutionary relationships, resolving species complexes and nomenclatural problems. However, museum collections suffer DNA degradation, making them challenging for molecular-based studies. Here, the mitogenomes of a single 1912 Sri Lankan Bemisia emiliae cotype puparium, and of a 1942 Japanese Bem…	66	4	4	0	9	Mar-27	2017	7								429	10.1038/s41598-017-00528-7	13	WOS:000397391000005	28348369	Hemiptera	Illumina	MiSeq	Skimming
J	Zhao, Y; Zhang, S; Luo, JY; Wang, CY; Lv, LM; Cui, JJ	Bacterial communities of the cotton aphid Aphis gossypii associated with Bt cotton in northern China	SCIENTIFIC REPORTS	English	Article		SAP-FEEDING INSECTS; FACULTATIVE SYMBIONTS; ACYRTHOSIPHON-PISUM; SECONDARY SYMBIONTS; HORIZONTAL TRANSFER; HIGH-THROUGHPUT; HOST GENOTYPE; PEA APHIDS; ENDOSYMBIONT; DIVERSITY	Aphids are infected with a wide variety of endosymbionts that can confer ecologically relevant traits. However, the bacterial communities of most aphid species are still poorly characterized. This study investigated the bacterial diversity of the cotton aphid Aphis gossypii associated with Bt cotton in northern China by targeting the V4 region of the 16S rDNA using the Illumina MiSeq platform. Ou…	57	2	2	3	32	Apr-15	2016	6								22958	10.1038/srep22958	8	WOS:000374161000001	27079679	Hemiptera	Illumina	MiSeq	PCR Barcoding Microbiota
J	Lee, CC; Wang, J; Matsuura, K; Yang, CCS	The complete mitochondrial genome of yellow crazy ant, Anoplolepis gracilipes (Hymenoptera: Formicidae)	MITOCHONDRIAL DNA PART B-RESOURCES	English	Article	Yellow crazy ant; mitochondrial genome; invasive ant	ISLAND	The yellow crazy ant Anoplolepis gracilipes is an invasive species that threatens biodiversity in introduced ecosystems. We sequenced the A. gracilipes mitogenome using next-generation sequencing methods. The circular mitogenome of A. gracilipes was 16,943 bp included 13 protein-coding genes, two ribosomal RNA genes, 22 transfer RNAs, and a single large non-coding region of 893 bp. The base compo…	17	0	0	1	1	MAY	2018	3	2					622	623		10.1080/23802359.2018.1467739	2	WOS:000445298500067		Hymenoptera	Illumina	HiSeq	Skimming
J	Weatherbee, CR; Pechal, JL; Benbow, ME	The Dynamic Maggot Mass Microbiome	ANNALS OF THE ENTOMOLOGICAL SOCIETY OF AMERICA	English	Article	Calliphoridae; decomposition; necrobiome; epinecrotic; community	BACTERIAL COMMUNITY SUCCESSION; CARRION DECOMPOSITION; POSTMORTEM INTERVAL; POTENTIAL USE; BLOW FLIES; XANTHOMONADACEAE; ECOLOGY; FLY	Necrophagous insect studies have shown that decomposing vertebrate remains are an important ephemeral resource within an ecosystem. However, the microbes (e.g., bacteria and archaea) that were a part of the once living organism and the exogenous taxa that colonize this postmortem resource remain largely underexplored. Also, it is not well understood how these two kingdoms interact to recycle deca…	42	3	3	3	18	JAN	2017	110	1					45	53		10.1093/aesa/saw088	9	WOS:000397091700006		Diptera	Illumina	MiSeq	PCR Barcoding Microbiota
J	Mata, VA; Amorim, F; Corley, MFV; McCracken, GF; Rebelo, H; Beja, P	Female dietary bias towards large migratory moths in the European free-tailed bat (Tadarida teniotis)	BIOLOGY LETTERS	English	Article	resource partitioning; bat diet; gender segregation; Tadarida teniotis; metabarcoding; COI	EPTESICUS-FUSCUS; FORAGING BEHAVIOR; INSECTS; SEGREGATION; SEX	In bats, sexual segregation has been described in relation to differential use of roosting and foraging habitats. It is possible that variation may also exist between genders in the use of different prey types. However, until recently this idea was difficult to test owing to poorly resolved taxonomy of dietary studies. Here, we use high-throughput sequencing to describe gender-related variation i…	24	12	12	3	36	Mar-01	2016	12	3							20150988	10.1098/rsbl.2015.0988	5	WOS:000373934700005	27009885	Feaces bat	Illumina	MiSeq	PCR Barcoding
J	Poelchau, MF; Reynolds, JA; Elsik, CG; Denlinger, DL; Armbruster, PA	Deep sequencing reveals complex mechanisms of diapause preparation in the invasive mosquito, Aedes albopictus	PROCEEDINGS OF THE ROYAL SOCIETY B-BIOLOGICAL SCIENCES	English	Article	Aedes albopictus; RNA-Seq; diapause preparation; embryonic development; molecular physiology; invasive species	CELL NUCLEAR ANTIGEN; LARGE GENE LISTS; INSECT DIAPAUSE; SARCOPHAGA-CRASSIPALPIS; DROSOPHILA-MELANOGASTER; EMBRYONIC-DEVELOPMENT; FLESH FLY; EXPRESSION; CULICIDAE; DIPTERA	Seasonal environments present fundamental physiological challenges to a wide range of insects. Many temperate insects surmount the exigencies of winter by undergoing photoperiodic diapause, in which photoperiod provides a token cue that initiates an alternative developmental programme leading to dormancy. Pre-diapause is a crucial preparatory phase of this process, preceding developmental arrest.…	61	47	50	2	51	May-22	2013	280	1759							20130143	10.1098/rspb.2013.0143	9	WOS:000317482100011	23516243	Diptera	Illumina	HiSeq	Transcriptome
J	Pechal, JL; Benbow, ME	Microbial ecology of the salmon necrobiome: evidence salmon carrion decomposition influences aquatic and terrestrial insect microbiomes	ENVIRONMENTAL MICROBIOLOGY	English	Article		TROUT ONCORHYNCHUS-MYKISS; FLIES DIPTERA; MAGGOT EXCRETIONS/SECRETIONS; STAPHYLOCOCCUS-AUREUS; INTERACTIVE TREE; RAIN-FOREST; BLOW FLIES; FOOD WEBS; DIVERSITY; BACTERIAL	Carrion decomposition is driven by complex relationships that affect necrobiome community (i.e. all organisms and their genes associated with a dead animal) interactions, such as insect species arrival time to carrion and microbial succession. Little is understood about how microbial communities interact with invertebrates at the aquatic-terrestrial habitat interface. The first objective of the s…	77	10	10	0	21	MAY	2016	18	5					1511	1522		10.1111/1462-2920.13187	12	WOS:000375481200019	26690563	Ephemeroptera	Illumina	MiSeq	PCR Barcoding Microbiota
J	Liu, SL; Wang, X; Xie, L; Tan, MH; Li, ZY; Su, X; Zhang, H; Misof, B; Kjer, KM; Tang, M; Niehuis, O; Jiang, H; Zhou, X	Mitochondrial capture enriches mito-DNA 100 fold, enabling PCR-free mitogenomics biodiversity analysis	MOLECULAR ECOLOGY RESOURCES	English	Article	biodiversity; gene capture; microarray; mitochondrial genome	DE-NOVO ASSEMBLER; GENOMES; PHYLOGENY; BARCODE; EVOLUTION; SAMPLES; ARRAY	Biodiversity analyses based on next-generation sequencing (NGS) platforms have developed by leaps and bounds in recent years. A PCR-free strategy, which can alleviate taxonomic bias, was considered as a promising approach to delivering reliable species compositions of targeted environments. The major impediment of such a method is the lack of appropriate mitochondrial DNA enrichment ways. Because…	45	24	26	1	42	MAR	2016	16	2					470	479		10.1111/1755-0998.12472	10	WOS:000369137000010	26425990	DNA soup	Illumina	HiSeq	Transcriptome Chip (Capture)
J	Reiskind, MOB; Coyle, K; Daniels, HV; Labadie, P; Reiskind, MH; Roberts, NB; Roberts, RB; Schaff, J; Vargo, EL	Development of a universal double-digest RAD sequencing approach for a group of nonmodel, ecologically and economically important insect and fish taxa	MOLECULAR ECOLOGY RESOURCES	English	Article	double-digest RAD sequencing; high-throughput sequencing; reduced representation sequencing; restriction enzyme digests	POPULATION GENOMICS; ADAPTIVE RADIATION; HIGH-THROUGHPUT; READ ALIGNMENT; CICHLID FISHES; MARKERS; DIVERGENCE; PHYLOGENY; EVOLUTION; DISCOVERY	The generation of genome-scale data is critical for a wide range of questions in basic biology using model organisms, but also in questions of applied biology in nonmodel organisms (agriculture, natural resources, conservation and public health biology). Using a genome-scale approach on a diverse group of nonmodel organisms and with the goal of lowering costs of the method, we modified a multiple…	40	5	5	6	36	NOV	2016	16	6					1303	1314		10.1111/1755-0998.12527	12	WOS:000385941500003	27739656	Several Orders	Illumina	HiSeq	RAD-seq
J	Carew, ME; Metzeling, L; St Clair, R; Hoffmann, AA	Detecting invertebrate species in archived collections using next-generation sequencing	MOLECULAR ECOLOGY RESOURCES	English	Article	aquatic; DNA barcoding; insect; invertebrates; metagenomic	DNA BARCODES; WATER-QUALITY; RAPID ASSESSMENT; FAMILY-LEVEL; MACROINVERTEBRATES; AUSTRALIA; IDENTIFICATION; BIOASSESSMENT; AMPLIFICATION; SPECIMENS	Invertebrate biodiversity measured at mostly family level is widely used in biological monitoring programmes to assess anthropogenic impacts on ecosystems. However, next-generation sequencing (NGS) could allow development of new more sensitive biomonitoring tools by allowing rapid species identification. This could be accelerated if archived invertebrate collections and environmental information …	64	3	3	4	10	SEP	2017	17	5					915	930		10.1111/1755-0998.12644	16	WOS:000415921600008	27987268	Monitoring	Illumina	MiSeq	PCR Barcoding
J	Sproul, JS; Maddison, DR	Sequencing historical specimens: successful preparation of small specimens with low amounts of degraded DNA	MOLECULAR ECOLOGY RESOURCES	English	Article	high-throughput DNA sequencing; insects; museum specimens; natural history collections; sample preparation; type specimens	MUSEUM SPECIMENS; ANCIENT DNA; GENOMICS; RHODOPHYTA; PHYLOGENY; BEMBIDION; CAPTURE; MODELS; FUTURE; SHIFTS	Despite advances that allow DNA sequencing of old museum specimens, sequencing small-bodied, historical specimens can be challenging and unreliable as many contain only small amounts of fragmented DNA. Dependable methods to sequence such specimens are especially critical if the specimens are unique. We attempt to sequence small-bodied (3-6mm) historical specimens (including nomenclatural types) o…	37	4	4	6	14	NOV	2017	17	6					1183	1201		10.1111/1755-0998.12660	19	WOS:000415921900032	28199781	Coleoptera	Illumina	HiSeq	Skimming
J	Batovska, J; Lynch, SE; Cogan, NOI; Brown, K; Darbro, JM; Kho, EA; Blacket, MJ	Effective mosquito and arbovirus surveillance using metabarcoding	MOLECULAR ECOLOGY RESOURCES	English	Article	bulk sample; Culicidae; cytochrome c oxidase subunit I; DNA barcoding; pooled samples; virus	ROSS-RIVER-VIRUS; DNA; IDENTIFICATION; BIODIVERSITY; ARTHROPODS; ABUNDANCE; BARCODES; VECTORS; CAPTURE; SAMPLES	Effective vector and arbovirus surveillance requires timely and accurate screening techniques that can be easily upscaled. Next-generation sequencing (NGS) is a high-throughput technology that has the potential to modernize vector surveillance. When combined with DNA barcoding, it is termed 'metabarcoding.' The aim of our study was to establish a metabarcoding protocol to characterize pools of mo…	52	0	0	8	10	JAN	2018	18	1					32	40		10.1111/1755-0998.12682	9	WOS:000424112000004	28417591	Diptera	Illumina	MiSeq	PCR Barcoding
J	Birer, C; Tysklind, N; Zinger, L; Duplais, C	Comparative analysis of DNA extraction methods to study the body surface microbiota of insects: A case study with ant cuticular bacteria	MOLECULAR ECOLOGY RESOURCES	English	Article	16S rRNA; bacterial communities; cuticular microbiome; insect cuticle; metabarcoding	SKIN MICROBIOTA; COMMUNITIES; HYMENOPTERA; FORMICIDAE; STRATEGIES; DIVERSITY; EVOLUTION; SYMBIOSIS	High-throughput sequencing of the 16S rRNA gene has considerably helped revealing the essential role of bacteria living on insect cuticles in the ecophysiology and behaviour of their hosts. However, our understanding of host-cuticular microbiota feedbacks remains hampered by the difficulties of working with low bacterial DNA quantities as with individual insect cuticle samples, which are more pro…	48	1	1	11	30	NOV	2017	17	6					e34	e45		10.1111/1755-0998.12688	12	WOS:000415921900004	28477337	Formicidae Cuticle	Illumina	MiSeq	PCR Barcoding
J	Galan, M; Pons, JB; Tournayre, O; Pierre, E; Leuchtmann, M; Pontier, D; Charbonnel, N	Metabarcoding for the parallel identification of several hundred predators and their prey: Application to bat species diet analysis	MOLECULAR ECOLOGY RESOURCES	English	Article	Arthropoda; Chiroptera; environmental DNA (eDNA); false positives; high-throughput sequencing; predator-prey interactions	DESMAN GALEMYS-PYRENAICUS; ENVIRONMENTAL DNA; PYRENEAN DESMAN; BIODIVERSITY; EXTRACTION; IDENTIFY; PLATFORM; BARCODE; FOOD	Assessing diet variability is of main importance to better understand the biology of bats and design conservation strategies. Although the advent of metabarcoding has facilitated such analyses, this approach does not come without challenges. Biases may occur throughout the whole experiment, from fieldwork to biostatistics, resulting in the detection of false negatives, false positives or low taxo…	55	1	1	38	38	MAY	2018	18	3					474	489		10.1111/1755-0998.12749	16	WOS:000432662400008	29288544	Feaces bat	Illumina	MiSeq	PCR Barcoding
J	Wang, WY; Srivathsan, A; Foo, M; Yamane, SK; Meier, R	Sorting specimen-rich invertebrate samples with cost-effective NGS barcodes: Validating a reverse workflow for specimen processing	MOLECULAR ECOLOGY RESOURCES	English	Article	community ecology; DNA barcoding; insects; invertebrates; systematics	DNA BARCODES; BIOLOGICAL IDENTIFICATIONS; BIODIVERSITY ASSESSMENT; DIRECT PCR; TAXONOMY; ANTS; DELIMITATION; ORGANIZATION; PSEUDOGENES; EXTRACTION	Biologists frequently sort specimen-rich samples to species. This process is daunting when based on morphology, and disadvantageous if performed using molecular methods that destroy vouchers (e.g., metabarcoding). An alternative is barcoding every specimen in a bulk sample and then presorting the specimens using DNA barcodes, thus mitigating downstream morphological work on presorted units. Such …	64	6	7	18	18	MAY	2018	18	3					490	501		10.1111/1755-0998.12751	12	WOS:000432662400009	29314756	Hymenoptera	Illumina	MiSeq	PCR Barcoding
J	Dupuis, JR; Bremer, FT; Kauwe, A; San Jose, M; Leblanc, L; Rubinoff, D; Geib, SM	HiMAP: Robust phylogenomics from highly multiplexed amplicon sequencing	MOLECULAR ECOLOGY RESOURCES	English	Article	Bactrocera; high-throughput sequencing; phylogenetics; systematics; Tephritidae	SPECIES TREE ESTIMATION; MAXIMUM-LIKELIHOOD PHYLOGENIES; ANCHORED HYBRID ENRICHMENT; FLIES DIPTERA TEPHRITIDAE; ULTRACONSERVED ELEMENTS; FRUIT-FLIES; TARGET ENRICHMENT; GENETIC-MARKERS; ORTHOLOG GROUPS; TRANSCRIPTOME	High-throughput sequencing has fundamentally changed how molecular phylogenetic data sets are assembled, and phylogenomic data sets commonly contain 50- to 100-fold more loci than those generated using traditional Sanger sequencing-based approaches. Here, we demonstrate a new approach for building phylogenomic data sets using single-tube, highly multiplexed amplicon sequencing, which we name HiMA…	127	1	1	10	13	SEP	2018	18	5					1000	1019		10.1111/1755-0998.12783	20	WOS:000441753000008	29633537	Diptera	Illumina	MiSeq	PCR Multiplex
J	Liu, SL; Li, YY; Lu, JL; Su, X; Tang, M; Zhang, R; Zhou, LL; Zhou, CR; Yang, Q; Ji, YQ; Yu, DW; Zhou, X	SOAPBarcode: revealing arthropod biodiversity through assembly of Illumina shotgun sequences of PCR amplicons	METHODS IN ECOLOGY AND EVOLUTION	English	Article	high-throughput sequencing; metabarcoding; next-generation-sequencing; operational taxonomic units; phylogenetic diversity; species richness; standard barcode	ENVIRONMENTAL DNA; GENERATION; ALIGNMENT; BARCODE	Metabarcoding of mixed arthropod samples for biodiversity assessment has mostly been carried out on the 454 GS FLX sequencer (Roche, Branford, Connecticut, USA), due to its ability to produce long reads (400bp) that are believed to allow higher taxonomic resolution. The Illumina sequencing platforms, with their much higher throughputs, could potentially reduce sequencing costs and improve sequenc…	28	23	25	2	77	DEC	2013	4	12					1142	1150		10.1111/2041-210X.12120	9	WOS:000327997900005		Trap malaise	Illumina	HiSeq	PCR Barcoding
J	Bittleston, LS; Baker, CCM; Strominger, LB; Pringle, A; Pierce, NE	Metabarcoding as a tool for investigating arthropod diversity in Nepenthes pitcher plants	AUSTRAL ECOLOGY	English	Article	18S amplicon sequencing; carnivorous plant; insect; microcosm; network	BIODIVERSITY ASSESSMENT; SARRACENIA-PURPUREA; HIGH-THROUGHPUT; COPY NUMBER; COMMUNITY; DNA; AMPLIFICATION; EVOLUTION; ALIGNMENT; RESOURCE	The biodiversity of tropical forests consists primarily of small organisms that are difficult to detect and characterize. Next-generation sequencing (NGS) methods can facilitate analyses of these arthropod and microbial communities, leading to a better understanding of existing diversity and factors influencing community assembly. The pitchers of carnivorous pitcher plants often house surprisingl…	50	4	4	5	56	APR	2016	41	2					120	132		10.1111/aec.12271	13	WOS:000374301600002		Nepenthes trap	Illumina	MiSeq	PCR Barcoding
J	Swift, JF; Lance, RF; Guan, X; Britzke, ER; Lindsay, DL; Edwards, CE	Multifaceted DNA metabarcoding: Validation of a noninvasive, next-generation approach to studying bat populations	EVOLUTIONARY APPLICATIONS	English	Article	bats; DNA metabarcoding; next-generation DNA sequencing; noninvasive sampling; population assessment	WHITE-NOSE SYNDROME; ELUSIVE ANIMALS; DIET; IDENTIFICATION; PRIMERS; PHYLOGEOGRAPHY; MICROBIOTA; TAXONOMY; ACCURACY; WILDLIFE	As multiple species of bats are currently experiencing dramatic declines in populations due to white-nose syndrome (WNS) and other factors, conservation managers have an urgent need for data on the ecology and overall status of populations of once-common bat species. Standard approaches to obtain data on bat populations often involve capture and handling, requiring extensive expertise and unavoid…	72	1	1	29	29	AUG	2018	11	7			SI		1120	1138		10.1111/eva.12644	19	WOS:000439505200007	30026801	Feaces bat	Illumina	MiSeq	PCR Barcoding
J	Nakadai, R; Kawakita, A	Patterns of temporal and enemy niche use by a community of leaf cone moths (Caloptilia) coexisting on maples (Acer) as revealed by metabarcoding	MOLECULAR ECOLOGY	English	Article	closely related species; herbivorous insect; metabarcoding; parasitoid; phenology; species coexistence	PLANT-FEEDING INSECTS; SYMPATRIC HOST RACES; REPRODUCTIVE ISOLATION; HERBIVORE ASSEMBLAGES; AREA RELATIONSHIPS; SPECIES-AREA; GUT CONTENTS; DIVERSITY; DNA; DIVERSIFICATION	The diversity of herbivorous insects is often considered a function of host plant diversity. However, recent research has uncovered many examples of closely related herbivores using the same host plant(s), suggesting that partitioning of host plants is not the only mechanism generating diversity. Herbivores sharing hosts may utilize different parts of the same plant, but such resource partitionin…	61	2	2	4	18	JUN	2017	26	12					3309	3319		10.1111/mec.14105	11	WOS:000402836700018	28316099	Lepidoptera	Illumina	MiSeq	PCR Barcoding
J	Kocher, A; de Thoisy, B; Catzeflis, F; Valiere, S; Banuls, AL; Murienne, J	iDNA screening: Disease vectors as vertebrate samplers	MOLECULAR ECOLOGY	English	Article	bloodmeal; dipteran; feeding preference; insect; mosquito; sand fly	PANAMANIAN PHLEBOTOMINE SANDFLIES; NATURAL HOST PREFERENCES; HIGH-THROUGHPUT; BLOOD MEALS; SOUTH-AMERICA; FRENCH-GUIANA; RAIN-FOREST; SAND FLIES; IDENTIFICATION; BIODIVERSITY	In the current context of global change and human-induced biodiversity decline, there is an urgent need for developing sampling approaches able to accurately describe the state of biodiversity. Traditional surveys of vertebrate fauna involve time-consuming and skill-demanding field methods. Recently, the use of DNA derived from invertebrate parasites (leeches and blowflies) was suggested as a new…	66	3	3	6	23	NOV	2017	26	22					6478	6486		10.1111/mec.14362	9	WOS:000417241800020	28926155	Blood-feeding Diptera	Illumina	MiSeq	PCR Barcoding
J	Yeo, D; Puniamoorthy, J; Ngiam, RWJ; Meier, R	Towards holomorphology in entomology: rapid and cost-effective adult-larva matching using NGS barcodes	SYSTEMATIC ENTOMOLOGY	English	Article		SPECIES DELIMITATION; MOLECULAR-IDENTIFICATION; ANISOPTERA AESHNIDAE; ODONATA AESHNIDAE; NATURAL-HISTORY; DNA-SEQUENCES; INSTAR LARVA; TAXONOMY; DIPTERA; ASSOCIATION	In many taxa the morphology of females and immatures is poorly known because species descriptions and identification tools have a male bias. The root causes are problems with matching life-history stages and genders belonging to the same species. Such matching is time-consuming when conventional methods are used (e.g. rearing) and expensive when the stages are matched with DNA barcodes. Unfortuna…	94	2	2	12	12	OCT	2018	43	4					678	691		10.1111/syen.12296	14	WOS:000443411300004		Odonata	Illumina	MiSeq	PCR Barcoding
J	Maddison, DR; Cooper, KW	Species delimitation in the ground beetle subgenus Liocosmius (Coleoptera: Carabidae: Bembidion), including standard and next-generation sequencing of museum specimens	ZOOLOGICAL JOURNAL OF THE LINNEAN SOCIETY	English	Article	Bembidiini; Bembidion; DNA; Illumina; morphology; museum specimens; species delimitation; systematics	DOMAIN PROTEINS MSP-300; DNA EXTRACTION; NORTH; PRESERVATION; INFERENCE; KLARSICHT; ALIGNMENT; GENOMICS; INSECTS; AMERICA	The species of subgenus LiocosmiusCasey of genus BembidionLatreille are delimited and documented using DNA sequences from eight genes, morphological data, and geography. The subgenus consists of six known species, three of which are described as new: Bembidion orionCooper and Maddison (California), B.darlingtonielumCooper and Maddison (California), and B.cooperiMaddison (New Mexico and Arizona). …	51	7	8	0	36	DEC	2014	172	4					741	770		10.1111/zoj.12188	30	WOS:000345589900001		Coleoptera	Illumina	HiSeq	Skimming
J	Duguma, D; Hall, MW; Smartt, CT; Neufeld, JD	Effects of Organic Amendments on Microbiota Associated with the Culex nigripalpus Mosquito Vector of the Saint Louis Encephalitis and West Nile Viruses	MSPHERE	English	Article	aquatic chemistry; bacteria; disease vectors; food web; life stages; microbiome; mosquito; pollution	HIGH WOLBACHIA DENSITY; DIPTERA-CULICIDAE; BACILLUS-THURINGIENSIS; BACTERIAL COMMUNITIES; NUTRIENT ENRICHMENT; ANOPHELES-GAMBIAE; AEDES-AEGYPTI; QUINQUEFASCIATUS DIPTERA; THORSELLIA-ANOPHELIS; FEEDING-BEHAVIOR	Pollution from nutrients in aquatic habitats has been linked to increases in disease vectors, including mosquitoes and other pestiferous insects. One possibility is that changes in mosquito microbiomes are impacted by nutrient enrichments and that these changes affect various traits, including larval development, susceptibility to larval control agents, and susceptibility of the adult mosquitoes …	77	5	5	4	11	JAN	2017	2	1							e00387-16	10.1128/mSphere.00387-16	12	WOS:000394549900025	28168223	Diptera	Illumina	MiSeq	PCR Barcoding Microbiota
J	Zhou, X; Li, YY; Liu, SL; Yang, Q; Su, X; Zhou, LL; Tang, M; Fu, RB; Li, JG; Huang, QF	Ultra-deep sequencing enables high-fidelity recovery of biodiversity for bulk arthropod samples without PCR amplification	GIGASCIENCE	English	Article			Background: Next-generation-sequencing (NGS) technologies combined with a classic DNA barcoding approach have enabled fast and credible measurement for biodiversity of mixed environmental samples. However, the PCR amplification involved in nearly all existing NGS protocols inevitably introduces taxonomic biases. In the present study, we developed new Illumina pipelines without PCR amplifications …	0	128	134	7	67	Mar-27	2013	2								4	10.1186/2047-217X-2-4	12	WOS:000321041600001	23587339	Trap black-light; pan	Illumina	HiSeq	Mit enrichment Skimming
J	Fuller, ZL; Nino, EL; Patch, HM; Bedoya-Reina, OC; Baumgarten, T; Muli, E; Mumoki, F; Ratan, A; McGraw, J; Frazier, M; Masiga, D; Schuster, S; Grozinger, CM; Miller, W	Genome-wide analysis of signatures of selection in populations of African honey bees (Apis mellifera) using new web-based tools	BMC GENOMICS	English	Article	Apis mellifera; Galaxy; Genome sequencing; Adaptive evolution	DIVISION-OF-LABOR; POSITIVE DARWINIAN SELECTION; DROSOPHILA-MELANOGASTER; MITOCHONDRIAL-DNA; JUVENILE-HORMONE; SOCIAL INSECTS; VARROA-DESTRUCTOR; NATURAL-SELECTION; VENOM ALLERGEN; GENETIC THEORY	Background: With the development of inexpensive, high-throughput sequencing technologies, it has become feasible to examine questions related to population genetics and molecular evolution of non-model species in their ecological contexts on a genome-wide scale. Here, we employed a newly developed suite of integrated, web-based programs to examine population dynamics and signatures of selection a…	107	10	10	1	66	Jul-10	2015	16								518	10.1186/s12864-015-1712-0	18	WOS:000357636800003	26159619	Hymenoptera	Illumina	MiSeq; HiSeq	Skimming
J	Shearer, PW; West, JD; Walton, VM; Brown, PH; Svetec, N; Chiu, JC	Seasonal cues induce phenotypic plasticity of Drosophila suzukii to enhance winter survival	BMC ECOLOGY	English	Article	Drosophila suzukii; Phenotypic plasticity; Cold tolerance; Diapause; High-throughput sequencing; Transcriptome	SPOTTED WING DROSOPHILA; GENE-EXPRESSION; DIPTERA DROSOPHILIDAE; COLD TOLERANCE; REPRODUCTIVE DIAPAUSE; RANGE EXPANSION; BODY-SIZE; MELANOGASTER; TEMPERATURE; EVOLUTION	Background: As global climate change and exponential human population growth intensifies pressure on agricultural systems, the need to effectively manage invasive insect pests is becoming increasingly important to global food security. Drosophila suzukii is an invasive pest that drastically expanded its global range in a very short time since 2008, spreading to most areas in North America and man…	81	36	36	13	115	Mar-22	2016	16								11	10.1186/s12898-016-0070-3	18	WOS:000372494700001	27001084	Diptera	Illumina	HiSeq	Transcriptome
J	Diaz, S; Villavicencio, B; Correia, N; Costa, J; Haag, KL	Triatomine bugs, their microbiota and Trypanosoma cruzi: asymmetric responses of bacteria to an infected blood meal	PARASITES & VECTORS	English	Article	Triatomine bugs; Chagas disease; Trypanosoma cruzi; Arsenophonus; Microbiota; Metabarcoding; 16 rRNA	RHODNIUS-PROLIXUS; CHAGAS-DISEASE; GUT MICROBIOTA; ARSENOPHONUS-TRIATOMINARUM; INDEPENDENT METHODS; SYMBIOTIC BACTERIA; VECTOR COMPETENCE; ANTERIOR MIDGUT; UNITED-STATES; BRASILIENSIS	Background: Triatomine bugs (Hemiptera: Reduviidae) are vectors of the flagellate Trypanosoma cruzi, the causative agent of Chagas disease. The study of triatomine gut microbiota has gained relevance in the last years due to its possible role in vector competence and prospective use in control strategies. The objective of this study is to examine changes in the gut microbiota composition of triat…	60	11	11	3	17	Dec-09	2016	9								636	10.1186/s13071-016-1926-2	11	WOS:000392370800003	27938415	Hemiptera	Illumina	MiSeq	PCR Barcoding Microbiota
J	Toju, H; Baba, YG	DNA metabarcoding of spiders, insects, and springtails for exploring potential linkage between above- and below-ground food webs	ZOOLOGICAL LETTERS	English	Article	Above-and below-ground linkage; Collembola (springtails); DNA barcoding; Ecological communities; Food webs; Illumina sequencing; Insects; Networks; Molecular gut content analyses; Predator-prey interactions		Background: Understanding feedback between above-and below-ground processes of biological communities is a key to the effective management of natural and agricultural ecosystems. However, as above-and below-ground food webs are often studied separately, our knowledge of material flow and community dynamics in terrestrial ecosystems remains limited. Results: We developed a high-throughput sequenci…	76	0	0	15	20	Feb-15	2018	4								4	10.1186/s40851-018-0088-9	12	WOS:000425137000001	29468086	Spider gut content	Illumina	MiSeq	PCR Barcoding
J	Staats, M; Erkens, RHJ; van de Vossenberg, B; Wieringa, JJ; Kraaijeveld, K; Stielow, B; Geml, J; Richardson, JE; Bakker, FT	Genomic Treasure Troves: Complete Genome Sequencing of Herbarium and Insect Museum Specimens	PLOS ONE	English	Article		ANCIENT DNA-SEQUENCES; MISCODING LESIONS; EXTRACTION; AMPLIFICATION; PATTERNS; FUNGI; PLANT; ENRICHMENT; EVOLUTION; ALIGNMENT	Unlocking the vast genomic diversity stored in natural history collections would create unprecedented opportunities for genome-scale evolutionary, phylogenetic, domestication and population genomic studies. Many researchers have been discouraged from using historical specimens in molecular studies because of both generally limited success of DNA extraction and the challenges associated with PCR-a…	49	60	65	0	86	Jul-29	2013	8	7							e69189	10.1371/journal.pone.0069189	11	WOS:000323369700021	23922691	Diptera; Coleoptera	Illumina	HiSeq	Skimming
J	Tin, MMY; Economo, EP; Mikheyev, AS	Sequencing Degraded DNA from Non-Destructively Sampled Museum Specimens for RAD-Tagging and Low-Coverage Shotgun Phylogenetics	PLOS ONE	English	Article		SINGLE-STRANDED-DNA; HAWAIIAN DROSOPHILA; DRAFT GENOME; EXTRACTION; DISCOVERY; ANCIENT; COLLECTIONS; MARKERS; DAMAGE; COST	Ancient and archival DNA samples are valuable resources for the study of diverse historical processes. In particular, museum specimens provide access to biotas distant in time and space, and can provide insights into ecological and evolutionary changes over time. However, archival specimens are difficult to handle; they are often fragile and irreplaceable, and typically contain only short segment…	45	44	46	1	88	May-14	2014	9	5							e96793	10.1371/journal.pone.0096793	9	WOS:000336857400037	24828244	Diptera; Hymenoptera	Illumina	MiSeq; HiSeq	Skimming; RAD
J	You, L; Simmons, DR; Bateman, CC; Short, DPG; Kasson, MT; Rabaglia, RJ; Hulcr, J	New Fungus-Insect Symbiosis: Culturing, Molecular, and Histological Methods Determine Saprophytic Polyporales Mutualists of Ambrosiodmus Ambrosia Beetles	PLOS ONE	English	Article		RIBOSOMAL DNA; COLEOPTERA; SCOLYTIDAE; EVOLUTION; IDENTIFICATION; AGRICULTURE; EUWALLACEA; DIVERSITY	Ambrosia symbiosis is an obligate, farming-like mutualism between wood-boring beetles and fungi. It evolved at least 11 times and includes many notorious invasive pests. All ambrosia beetles studied to date cultivate ascomycotan fungi: early colonizers of recently killed trees with poor wood digestion. Beetles in the widespread genus Ambrosiodmus, however, colonize decayed wood. We characterized …	49	3	4	0	73	Sep-14	2015	10	9							e0137689	10.1371/journal.pone.0137689	13	WOS:000361601100109	26367271	Coleoptera	Illumina	MiSeq	PCR Barcoding Fungal
J	Kanda, K; Pflug, JM; Sproul, JS; Dasenko, MA; Maddison, DR	Successful Recovery of Nuclear Protein-Coding Genes from Small Insects in Museums Using Illumina Sequencing	PLOS ONE	English	Article		ANCIENT DNA; TARGETED ENRICHMENT; BEMBIDION LATREILLE; NEANDERTHAL GENOME; PLEISTOCENE HORSE; COLEOPTERA; SPECIMENS; CARABIDAE; PRESERVATION; EVOLUTION	In this paper we explore high-throughput Illumina sequencing of nuclear protein-coding, ribosomal, and mitochondrial genes in small, dried insects stored in natural history collections. We sequenced one tenebrionid beetle and 12 carabid beetles ranging in size from 3.7 to 9.7 mm in length that have been stored in various museums for 4 to 84 years. Although we chose a number of old, small specimen…	95	15	16	4	25	Dec-30	2015	10	12							e0143929	10.1371/journal.pone.0143929	53	WOS:000367510500008	26716693	Coleoptera	Illumina	HiSeq	Skimming
J	Blaimer, BB; Lloyd, MW; Guillory, WX; Brady, SG	Sequence Capture and Phylogenetic Utility of Genomic Ultraconserved Elements Obtained from Pinned Insect Specimens	PLOS ONE	English	Article		LARGE CARPENTER BEES; GENUS XYLOCOPA HYMENOPTERA; MUSEUM SPECIMENS; MOLECULAR PHYLOGENY; DNA BARCODES; ANCIENT DNA; COLLECTIONS; APIDAE; PRESERVATION; BIOGEOGRAPHY	Obtaining sequence data from historical museum specimens has been a growing research interest, invigorated by next-generation sequencing methods that allow inputs of highly degraded DNA. We applied a target enrichment and next-generation sequencing protocol to generate ultraconserved elements (UCEs) from 51 large carpenter bee specimens (genus Xylocopa), representing 25 species with specimen ages…	54	22	22	1	20	Aug-24	2016	11	8							e0161531	10.1371/journal.pone.0161531	20	WOS:000382258100049	27556533	Hymenoptera	Illumina	MiSeq	UCE
J	Sigut, M; Kostovcik, M; Sigutova, H; Hulcr, J; Drozd, P; Hrcek, J	Performance of DNA metabarcoding, standard barcoding, and morphological approach in the identification of host-parasitoid interactions	PLOS ONE	English	Article		TAXONOMIC CLASSIFICATION; BIODIVERSITY ASSESSMENT; NATURAL-HISTORY; FOOD WEBS; DIVERSITY; COMMUNITY; SYMBIONTS; PITFALLS; PRIMERS; PLANTS	Understanding interactions between herbivores and parasitoids is essential for successful biodiversity protection and monitoring and for biological pest control. Morphological identifications employ insect rearing and are complicated by insects' high diversity and crypsis. DNA barcoding has been successfully used in studies of host-parasitoid interactions as it can substantially increase the reco…	70	0	0	4	10	Dec-13	2017	12	12							e0187803	10.1371/journal.pone.0187803	18	WOS:000417884100007	29236697	Lepidoptera; Hymenoptera	Illumina	MiSeq	PCR Barcoding
J	Bridgeman, B; Morgan-Richards, M; Wheeler, D; Trewick, SA	First detection of Wolbachia in the New Zealand biota	PLOS ONE	English	Article		CYTOPLASMIC INCOMPATIBILITY; HORIZONTAL TRANSMISSION; GENE-SEQUENCES; DIVERSITY; INSECTS; INFECTION; PHYLOGENY; EVOLUTION; ENDOSYMBIONT; POPULATIONS	Wolbachia is one of the most widespread intracellular bacteria on earth, estimated to infect between 40 and 66% of arthropod species in most ecosystems that have been surveyed. Their significance rests not only in their vast distribution, but also in their ability to modify the reproductive biology of their hosts, which can ultimately affect genetic diversity and speciation of infected population…	60	1	1	6	6	Apr-25	2018	13	4							e0195517	10.1371/journal.pone.0195517	16	WOS:000430802400033	29694414	Orthoptera	Illumina	HiSeq	Wolbachia Skimming
J	Jedlicka, JA; Vo, ATE; Almeida, RPP	Molecular scatology and high-throughput sequencing reveal predominately herbivorous insects in the diets of adult and nestling Western Bluebirds (Sialia mexicana) in California vineyards	AUK	English	Article	DNA barcoding; diet analysis; ecosystem function; fecal/faecal samples; insectivore; nest box; noninvasive; trophic ecology	INSECTIVOROUS BIRDS; ECOSYSTEM SERVICES; PREDATORS; HABITAT; COMMUNITIES; LIBRARIES; CAPTURE; QUALITY; SAMPLES; GROWTH	Determining the ecosystem function of high-order predators is critical for evaluation of food web interactions. Insectivorous birds are abundant predators in many ecosystems yet because they forage upon small taxa, it remains largely unknown whether birds are providing ecosystem services in the form of pest control or disservices by preying upon predaceous arthropod species. We extracted DNA from…	53	4	4	11	81	APR	2017	134	1					116	127		10.1642/AUK-16-103.1	12	WOS:000392206100011		Feaces bird	Illumina	MiSeq	PCR Barcoding
J	Mansor, MS; Nor, SM; Ramli, R	Assessing Diet of the Rufous-Winged Philentoma (Philentoma pyrhoptera) in Lowland Tropical Forest using Next-Generation Sequencing	SAINS MALAYSIANA	English	Article	Dietary ecology; MiSeq; next-generation sequencing (NGS); Philentoma pyrhoptera; tropical birds	MOLECULAR ANALYSIS; MYOTIS-LUCIFUGUS; RAIN-FORESTS; PREY; RESOURCE; PREDATOR; CONSUMPTION; GENERALIST; MALAYSIA; HABITAT	Dietary study provides understanding in predator-prey relationships, yet diet of tropical forest birds is poorly understood. In this study, a non-invasive method, next-generation sequencing (Illumina MiSeq platform) was used to identify prey in the faecal samples of the Rufous-winged Philentoma (Philentoma pyrhoptera). Dietary samples were collected in lowland tropical forest of central Peninsula…	33	0	0	9	9	MAY	2018	47	5					1045	1050		10.17576/jsm-2018-4705-22	6	WOS:000435559100022		Feaces bird	Illumina	MiSeq	PCR Barcoding
J	Gao, GQ; Gao, J; Hao, CF; Dai, LL; Chen, H	Biodiversity and Activity of Gut Fungal Communities across the Life History of Trypophloeus klimeschi (Coleoptera: Curculionidae: Scolytinae)	INTERNATIONAL JOURNAL OF MOLECULAR SCIENCES	English	Article	Trypophloeus klimeschi; life stages; intestinal fungal; fungal communities; integrated pest management	BARK BEETLES; CELLULOLYTIC ACTIVITIES; COLD TOLERANCE; INSECTS; BACTERIAL; BIOLOGY; MICROORGANISMS; DECOMPOSERS; DIVERSITY; DYNAMICS	We comprehensively investigated the biodiversity of fungal communities in different developmental stages of Trypophloeus klimeschi and the difference between sexes and two generations by high throughput sequencing. The predominant species found in the intestinal fungal communities mainly belong to the phyla Ascomycota and Basidiomycota. Fungal community structure varies with life stage. The gener…	66	0	0	4	4	JUL	2018	19	7							2010	10.3390/ijms19072010	24	WOS:000442807400189	29996485	Coleoptera	Illumina		Fungal Skimming
J	Kajtoch, L	A DNA Metabarcoding Study of a Polyphagous Beetle Dietary Diversity: the Utility of Barcodes and Sequencing Techniques	FOLIA BIOLOGICA-KRAKOW	English	Article	Molecular ecology; chloroplast DNA; rbcL gene; trnL intron; phytophagy; Centricnemus leucogrammus	CENTRICNEMUS-LEUCOGRAMMUS COLEOPTERA; LAND PLANTS; POLYDRUSUS-INUSTUS; EASTERN-EUROPE; CURCULIONIDAE; CONSERVATION; GRASSLANDS; INSECT; CHRYSOMELIDAE; HERBIVORES	Recently developed techniques of DNA barcoding and next-generation sequencing (NGS) overcome previous limitations of evaluation of animal diet composition and together are promising method in molecular ecology. The objective was to compare standard ABI Sanger sequencing with new high throughput sequencing (Illumina MiSeq) technique and the two selected plant barcodes (rbeL gene and trnL intron) i…	56	7	9	4	74	JUL	2014	62	3					223	234		10.3409/fb62_3.223	12	WOS:000340313300009	25412510	Coleoptera	Illumina	MiSeq	PCR Barcoding
J	Elbrecht, V; Taberlet, P; Dejean, T; Valentini, A; Usseglio-Polatera, P; Beisel, JN; Coissac, E; Boyer, F; Leese, F	Testing the potential of a ribosomal 16S marker for DNA metabarcoding of insects	PEERJ	English	Article	Biodiversity assessment; Stream monitoring; Small ribosomal subunit; High throughput sequencing; DNA metabarcoding; Method testing; Freshwater invertebrates; Stream ecosystems; Primer bias; Illumina sequencing	BIODIVERSITY; BARCODE; EPHEMEROPTERA; TRICHOPTERA; ARTHROPODS; PLECOPTERA; DIVERSITY; CHURCHILL; PATTERNS; MANITOBA	Cytochrome c oxidase I (COI) is a powerful marker for DNA barcoding of animals, with good taxonomic resolution and a large reference database. However, when used for DNA metabarcoding, estimation of taxa abundances and species detection are limited due to primer bias caused by highly variable prinier binding sites across the COI gene. Therefore, we explored the ability of the 16S ribosomal DNA ge…	35	13	14	6	63	Apr-19	2016	4								e1966	10.7717/peerj.1966	12	WOS:000374748300007	27114891	Freshwater communities	Illumina	NextSeq	PCR Barcoding
J	Carew, ME; Coleman, RA; Hoffman, AA	Can non-destructive DNA extraction of bulk invertebrate samples be used for metabarcoding?	PEERJ	English	Article	DNA barcoding; Aquatic; Metagenomics; Insect; Macroinvertebrates; Bioassessment; Freshwater	ARTHROPODS; BARCODES; CHIRONOMIDAE; DIVERSITY; BIODIVERSITY; COLLECTION; PITFALLS; TAXONOMY; PROTOCOL; PRIMERS	Background. High throughput DNA sequencing of bulk invertebrate samples or metabarcoding is becoming increasingly used to provide profiles of biological communities for environmental monitoring. As metabarcoding becomes more widely applied, new reference DNA barcodes linked to individual specimens identified by taxonomists are needed. This can be achieved through using DNA extraction methods that…	55	0	0	14	14	Jun-13	2018	6								e4980	10.7717/peerj.4980	24	WOS:000435138900008	29915700	Monitoring	Illumina	MiSeq	PCR Barcoding
J	Pinol, J; Mir, G; Gomez-Polo, P; Agusti, N	Universal and blocking primer mismatches limit the use of high-throughput DNA sequencing for the quantitative metabarcoding of arthropods	MOLECULAR ECOLOGY RESOURCES	English	Article	annealing temperature; insects; Ion Torrent; PCR bias; PCR cycles	PREY DNA; BIODIVERSITY ASSESSMENT; PCR AMPLIFICATION; ION TORRENT; DIET; FECES; DIVERSITY; SAMPLES; COUNT	The quantification of the biological diversity in environmental samples using high-throughput DNA sequencing is hindered by the PCR bias caused by variable primer-template mismatches of the individual species. In some dietary studies, there is the added problem that samples are enriched with predator DNA, so often a predator-specific blocking oligonucleotide is used to alleviate the problem. Howe…	46	55	60	10	126	JUL	2015	15	4					819	830		10.1111/1755-0998.12355	12	WOS:000356679800012	25454249	Several Orders	IonTorrent		PCR Barcoding Method limitation
J	Fu, XH; Li, JJ; Tian, Y; Quan, WP; Zhang, S; Liu, Q; Liang, F; Zhu, XL; Zhang, LS; Wang, DP; Hu, J	Long-read sequence assembly of the firefly Pyrocoelia pectoralis genome	GIGASCIENCE	English	Article	firefly; Pyrocoelia pectoralis; genome; long reads; assembly	GENE; ANNOTATION; PREDICTION; COLEOPTERA; LAMPYRIDAE; ALIGNMENT; INSIGHTS; REVEALS; BEETLE; TOOL	Background: Fireflies are a family of insects within the beetle order Coleoptera, or winged beetles, and they are one of the most well-known and loved insect species because of their bioluminescence. However, the firefly is in danger of extinction because of the massive destruction of its living environment. In order to improve the understanding of fireflies and protect them effectively, we seque…	50	1	1	7	8	Nov-24	2017	6	12								10.1093/gigascience/gix112	7	WOS:000419642900002		Coleoptera	PacBio; Illumina	HiSeq	WGS
J	Vesterinen EJ, Lilley T, Laine VN, Wahlberg N	Next Generation Sequencing of Fecal DNA Reveals the Dietary Diversity of the Widespread Insectivorous Predator Daubenton’s Bat (Myotis daubentonii) in Southwestern Finland	PLOS ONE	English	Article									NOV	2013	8	11							e82168	10.1371/journal.pone.0082168		WOS:000327652100109		Feaces bat	IonTorrent		PCR Barcoding
J	Piñol J, San Andrés V, Clare EL, Mir G, Symondson WOC	A pragmatic approach to the analysis of diets of generalist predators: the use of next‐generation sequencing with no blocking probes	MOLECULAR ECOLOGY	English	Article									JAN	2014	14	1					18	26		10.1111/1755-0998.12156		WOS:000328372500003		Spider diet	IonTorrent		PCR Barcoding
J	Gomez‐Polo P, Alomar O, Castañé C, Lundgren JG, Piñol J, Agustí N	Molecular assessment of predation by hoverflies (Diptera: Syrphidae) in Mediterranean lettuce crops	PEST MANAGEMENT SCIENCE	English	Article									SEP	2015	71	9					1219	1227		10.1002/ps.3910		WOS:000358615100005		Hoverfly diet	IonTorrent		PCR Barcoding
J	Clare EL, Symondson WOC, Fenton MB	An inordinate fondness for beetles? Variation in seasonal dietary preferences of night‐roosting big brown bats (Eptesicus fuscus)	MOLECULAR ECOLOGY	English	Article									AUG	2014	23	15					3633	3647		10.1111/mec.12519		WOS:000339487300004		Feaces bat	IonTorrent		PCR Barcoding
J	Srivathsan A, Baloğlu B, Wang W, Tan WX, Amanda DB, Ng HQ, Boey EJH, Koh JJY, Nagarajan N, Meier R	A MinION™‐based pipeline for fast and cost‐effective DNA barcoding	MOLECULAR ECOLOGY RESOURCES	English	Article									SEP	2018	18	5					1035	1049		10.1111/1755-0998.12890		WOS:000441753000010		Mixed	MinION		PCR Barcoding
J	Téfit MA, Gillet B, Joncour P, Hughes S, Leulier F	Stable association of a Drosophila-derived microbiota with its animal partner and the nutritional environment throughout a fly population’s life cycle	JOURNAL OF INSECT PHYSIOLOGY	English	Article									APR	2018	106	1					2	12		10.1016/j.jinsphys.2017.09.003		WOS:000432105700002		Diptera	IonTorrent		PCR Symbiont: Microbiota
J	Behere GT, Firake DM, Tay WT, Thakur NSA, Ngachan, SV	Complete mitochondrial genome sequence of a phytophagous ladybird beetle, Henosepilachna pusillanima (Mulsant) (Coleoptera: Coccinellidae)	MITOCHONDRIAL DNA PART A	English	Article									JAN	2016	27	1					291	292		10.3109/19401736.2014.892082		WOS:000366388100126		Coleoptera	IonTorrent		Skimming
J	Dickey AM, Kumar V, Morgan JK, Jara-Cavieres A, Shatters RG, McKenzie CL, Osborne, LS	A novel mitochondrial genome architecture in thrips (Insecta: Thysanoptera): extreme size asymmetry among chromosomes and possible recent control region duplication	BMC GENOMICS	English	Article									JUN	2015	16								439	10.1186/s12864-015-1672-4		WOS:000356158200001		Thysanoptera	IonTorrent		Skimming
J	Gao S, Ren YP, Sun Y, Wu ZF, Ruan JS, He BJ, Zhang T, Yu X, Tian XX, Bu WJ	PacBio full-length transcriptome profiling of insect mitochondrial gene expression	RNA BIOLOGY	English	Article									SEP	2016	13	9					820	825		10.1080/15476286.2016.1197481		WOS:000383358100010		Hemiptera	PacBio/IonTorrent		Skimming (Mitochondrial)/Transcriptome
J	Badial AB, Sherman D, Stone A, Gopakumar A, Wilson V, Schneider W, King J	Nanopore Sequencing as a Surveillance Tool for Plant Pathogens in Plant and Insect Tissues	PLANT DISEASE	English	Article									AUG	2018	102	8					1648	1652		10.1094/PDIS-04-17-0488-RE		WOS:000439743200021		Hemiptera	MinION		Transcriptome
J	Heintzman PD, Elias SA, Moore K, Paszkiewicz K, Barnes I	Characterizing DNA preservation in degraded specimens of Amara alpina (Carabidae: Coleoptera)	MOLECULAR ECOLOGY RESOURCES	English	Article									MAY	2014	14	3					606	615		10.1111/1755-0998.12205		WOS:000334240000017		Coleoptera	Illumina		Skimming
J	Timmermans MJTN, Viberg C, Martin G, Hopkins K, Vogler AP	Rapid assembly of taxonomically validated mitochondrial genomes from historical insect collections	BIOLOGICAL JOURNAL OF THE LINNEAN SOCIETY	English	Article									JAN	2016	117	1					83	95		10.1111/bij.12552		WOS:000368186700007		Lepidoptera	Illumina		Skimming
J	Suchan T, Pitteloud C, Gerasimova NS, Kostikova A, Schmid S, Arrigo N, Pajkovic M, Ronikier M, Alvarez N	Hybridization capture using RAD probes (hyRAD), a new tool for performing genomic analyses on collection specimens	PLOS ONE	English	Article									MAR	2016	11	3							e0151651	10.1371/journal.pone.0151651		WOS:000372694700051		Lepidoptera/Orthoptera	Illumina		Targeted
J	Pitteloud C, Arrigo N, Suchan T, Mastretta-Yanes A, Vila R, Dinca V, Hernandez-Roldan J, Brockmann E, Chittaro Y, Kleckova I, Fumagalli L, Buerki S, Alvarez N	Climatic niche evolution is faster in sympatric than allopatric lineages of the butterfly genus Pyrgus	PROCEEDINGS B	English	Article									APR	2017	284	1852							20170208	10.1098/rspb.2017.0208		WOS:000399294100020		Lepidoptera	Illumina		PCR Barcoding/Skimming
J	Misof B, Liu S, Meusemann K, Peters RS, …, Kjer KM, Zhou X	Phylogenomics resolves the timing and pattern of insect evolution	SCIENCE	English	Article									NOV	2014	346	6210					763	767		10.1126/science.1257570		WOS:000344690100045		Insects	Illumina		Transcriptome
J	Tang M, Tan M, Meng G, Yang S, Su X, Liu S, Song W, Li Y, Wu Q, Zhang A, Zhou X	Multiplex sequencing of pooled mitochondrial genomes - a crucial step toward biodiversity analysis using mito-metagenomics	NUCLEIC ACID RESEARCH	English	Article									DEC	2014	42	22							e166	10.1093/nar/gku917		WOS:000347916900001		Insects	Illumina		Skimming
J	Faircloth BC, Branstetter MG, White ND, Brady SG	Target enrichment of ultraconserved elements from arthropods provides a genomic perspective on relationships among Hymenoptera	MOLECULAR ECOLOGY RESOURCES	English	Article									MAY	2015	15	3					489	501		10.1111/1755-0998.12328		WOS:000352653700004		Hymenoptera	Illumina		UCEs
J	Kelley JL, Peyton JT, Fiston-Lavier AS, Teets NM, Yee MC, Johnston JS, Bustamante CD, Lee RE, Denlinger DL	Compact genome of the Antarctic midge is likely an adaptation to an extreme environment	NATURE COMMUNICATIONS	English	Article									AUG	2014	5								4611	10.1038/ncomms5611		WOS:000341057000002		Diptera	PacBio		Skimming
